# Supplementary material for: Benzyl­ammonium hepta­noate
Source: Acta Crystallogr Sect E Struct Rep Online. 2013 Apr 20;69(Pt 5):o755–6. doi: 10.1107/S1600536813009574 (PMC3648282; doi:10.1107/S1600536813009574)
Supplement: Supplementary file 1 [file e-69-0o755-sup1.cif]

##############################################################################
#                                                                            #
# This CIF contains the data in a paper accepted for publication in          #
# Acta Crystallographica Section E. It conforms to the requirements of       #
# Notes for Authors for Acta Crystallographica Section E, and has been       #
# peer reviewed under the auspices of the IUCr Commission on Journals.       #
#                                                                            #
# Full details of the Crystallographic Information File format               #
# are given in the paper "The Crystallographic Information File (CIF):       #
# a New Standard Archive File for Crystallography" by S. R. Hall, F. H.      #
# Allen and I. D. Brown [Acta Cryst. (1991), A47, 655-685].                  #
#                                                                            #
# The current version of the core CIF dictionary is obtainable from          #
# ftp://ftp.iucr.org/pub/cif_core.dic.                                       #
#                                                                            #
# Software is freely available for graphical display of the structure(s)     #
# in this CIF. For information consult the CIF software page                 #
# http://www.iucr.org/resources/cif/software.                                #
#                                                                            #
# This file may be used for bona fide research purposes within the           #
# scientific community so long as proper attribution is given to the journal # 
# article from which it was obtained.                                        #
#                                                                            #
##############################################################################
data_I
_audit_creation_method     SHELXL-97
_chemical_name_systematic
;
Benzylammonium heptanoate
;
_chemical_name_common     ?
_chemical_formula_moiety     'C7 H10 N +, C7 H13 O2 -'
_chemical_formula_sum     'C14 H23 N O2'
_chemical_formula_iupac     'C7 H10 N +, C7 H13 O2 -'
_chemical_formula_weight     237.33
_chemical_melting_point     ?
_symmetry_cell_setting     triclinic
_symmetry_space_group_name_H-M     'P -1'
_symmetry_space_group_name_Hall     '-P 1'
loop_
    _symmetry_equiv_pos_as_xyz
    'x, y, z'
    '-x, -y, -z'
_cell_length_a     5.7379(2)
_cell_length_b     7.7338(3)
_cell_length_c     17.1670(7)
_cell_angle_alpha     97.887(2)
_cell_angle_beta     92.864(2)
_cell_angle_gamma     107.340(2)
_cell_volume     716.96(5)
_cell_formula_units_Z     2
_cell_measurement_reflns_used     9084
_cell_measurement_theta_min     1.00
_cell_measurement_theta_max     27.48
_cell_measurement_temperature     180(2)
_exptl_crystal_description     needle
_exptl_crystal_colour     colourless
_exptl_crystal_size_max     0.46
_exptl_crystal_size_mid     0.07
_exptl_crystal_size_min     0.05
_exptl_crystal_density_diffrn     1.099
_exptl_crystal_density_meas     ?
_exptl_crystal_density_method     'not measured'
_exptl_crystal_F_000     260
_exptl_absorpt_coefficient_mu     0.073
_exptl_absorpt_correction_type     multi-scan
_exptl_absorpt_process_details     '(<i>SORTAV</i>; Blessing, 1995)'
_exptl_absorpt_correction_T_min     0.874
_exptl_absorpt_correction_T_max     0.999
_exptl_special_details     ?
_diffrn_ambient_temperature     180(2)
_diffrn_radiation_type     MoK\a
_diffrn_radiation_wavelength     0.71073
_diffrn_radiation_source     'fine-focus sealed tube'
_diffrn_radiation_monochromator     graphite
_diffrn_measurement_device_type     'Nonius KappaCCD'
_diffrn_measurement_method     '\w and \f scans'
_diffrn_reflns_number     8415
_diffrn_reflns_av_R_equivalents     0.0432
_diffrn_reflns_av_sigmaI/netI     0.0495
_diffrn_reflns_theta_min     3.61
_diffrn_reflns_theta_max     27.47
_diffrn_reflns_theta_full     27.47
_diffrn_measured_fraction_theta_max     0.990
_diffrn_measured_fraction_theta_full     0.990
_diffrn_reflns_limit_h_min     -7
_diffrn_reflns_limit_h_max     7
_diffrn_reflns_limit_k_min     -10
_diffrn_reflns_limit_k_max     9
_diffrn_reflns_limit_l_min     -22
_diffrn_reflns_limit_l_max     22
_diffrn_standards_number     0
_diffrn_standards_interval_count     .
_diffrn_standards_interval_time     .
_diffrn_standards_decay_%     ?
_refine_special_details
;
Refinement of <i>F</i>^2^ against ALL reflections. The weighted <i>R</i>-factor
<i>wR</i> and goodness of fit <i>S</i> are based on <i>F</i>^2^, conventional
<i>R</i>-factors <i>R</i> are based on <i>F</i>, with <i>F</i> set to zero
for negative <i>F</i>^2^. The threshold expression of <i>F</i>^2^ >
\s(<i>F</i>^2^) is used only for calculating <i>R</i>-factors(gt) <i>etc</i>.
and is not relevant to the choice of reflections for refinement.
<i>R</i>-factors based on <i>F</i>^2^ are statistically about twice as large
as those based on <i>F</i>, and <i>R</i>- factors based on ALL data will be
even larger.
;
_reflns_number_total     3253
_reflns_number_gt     2308
_reflns_threshold_expression     I>2\s(I)
_refine_ls_structure_factor_coef     Fsqd
_refine_ls_matrix_type     full
_refine_ls_R_factor_all     0.0828
_refine_ls_R_factor_gt     0.0542
_refine_ls_wR_factor_gt     0.1253
_refine_ls_wR_factor_ref     0.1412
_refine_ls_goodness_of_fit_ref     1.027
_refine_ls_restrained_S_all     1.027
_refine_ls_number_reflns     3253
_refine_ls_number_parameters     164
_refine_ls_number_restraints     0
_refine_ls_number_constraints     82
_refine_ls_hydrogen_treatment     mixed
_refine_ls_weighting_scheme     calc
_refine_ls_weighting_details
         'calc w=1/[\s^2^(Fo^2^)+(0.0544P)^2^+0.2301P] where P=(Fo^2^+2Fc^2^)/3'
_atom_sites_solution_hydrogens     difmap
_atom_sites_solution_primary     direct
_atom_sites_solution_secondary     difmap
_refine_ls_shift/su_max     0.000
_refine_ls_shift/su_mean     0.000
_refine_diff_density_max     0.317
_refine_diff_density_min     -0.188
_refine_ls_extinction_method     none
_refine_ls_extinction_coef     ?
loop_
    _atom_type_symbol
    _atom_type_description
    _atom_type_scat_dispersion_real
    _atom_type_scat_dispersion_imag
    _atom_type_scat_source
    'C' 'C' 0.0033 0.0016
                         'International Tables Vol C Tables 4.2.6.8 and 6.1.1.4'
    'H' 'H' 0.0000 0.0000
                         'International Tables Vol C Tables 4.2.6.8 and 6.1.1.4'
    'N' 'N' 0.0061 0.0033
                         'International Tables Vol C Tables 4.2.6.8 and 6.1.1.4'
    'O' 'O' 0.0106 0.0060
                         'International Tables Vol C Tables 4.2.6.8 and 6.1.1.4'
_computing_data_collection     '<i>COLLECT</i> (Nonius, 1998)'
_computing_cell_refinement
;
<i>SCALEPACK</i>  (Otwinowski & Minor 1997)
;
_computing_data_reduction
;
<i>DENZO</i> and <i>SCALEPACK</i> (Otwinowski & Minor, 1997)
;
_computing_structure_solution
;
<i>SIR92</i> (Altomare <i>et al.</i> , 1993)
;
_computing_structure_refinement     '<i>SHELXL97</i> (Sheldrick, 2008)'
_computing_molecular_graphics
;
<i>Mercury</i> (Macrae <i>et al.</i>, 2008)
;
_computing_publication_material     '<i>SHELXL97</i> (Sheldrick, 2008)'
loop_
    _atom_site_type_symbol
    _atom_site_label
    _atom_site_fract_x
    _atom_site_fract_y
    _atom_site_fract_z
    _atom_site_U_iso_or_equiv
    _atom_site_adp_type
    _atom_site_calc_flag
    _atom_site_refinement_flags
    _atom_site_occupancy
    _atom_site_symmetry_multiplicity
    _atom_site_disorder_assembly
    _atom_site_disorder_group
    N N1 0.7763(2) 0.1651(2) -0.04200(8) 0.0352(3) Uani d . 1 2 . .
    H H1A 0.630(4) 0.195(3) -0.0239(11) 0.053 Uiso d . 1 2 . .
    H H1B 0.919(4) 0.247(3) -0.0072(12) 0.053 Uiso d . 1 2 . .
    H H1C 0.752(4) 0.033(3) -0.0380(11) 0.053 Uiso d . 1 2 . .
    C C1 0.8129(3) 0.1865(2) -0.12452(9) 0.0363(4) Uani d . 1 2 . .
    H H1D 0.9629 0.1556 -0.1381 0.044 Uiso calc R 1 2 . .
    H H1E 0.8402 0.3168 -0.1298 0.044 Uiso calc R 1 2 . .
    C C2 0.6010(3) 0.06878(19) -0.18296(9) 0.0300(3) Uani d . 1 2 . .
    C C3 0.6366(3) 0.0514(2) -0.26288(10) 0.0407(4) Uani d . 1 2 . .
    H H3 0.7927 0.1102 -0.2790 0.049 Uiso calc R 1 2 . .
    C C4 0.4468(4) -0.0507(3) -0.31918(10) 0.0478(5) Uani d . 1 2 . .
    H H4 0.4734 -0.0608 -0.3736 0.057 Uiso calc R 1 2 . .
    C C5 0.2196(3) -0.1378(2) -0.29682(10) 0.0448(4) Uani d . 1 2 . .
    H H5 0.0898 -0.2079 -0.3356 0.054 Uiso calc R 1 2 . .
    C C6 0.1819(3) -0.1225(2) -0.21798(10) 0.0379(4) Uani d . 1 2 . .
    H H6 0.0259 -0.1830 -0.2022 0.045 Uiso calc R 1 2 . .
    C C7 0.3712(3) -0.0191(2) -0.16130(9) 0.0327(4) Uani d . 1 2 . .
    H H7 0.3430 -0.0084 -0.1070 0.039 Uiso calc R 1 2 . .
    O O1 0.1339(2) 0.37947(17) 0.06866(7) 0.0499(4) Uani d . 1 2 . .
    O O2 0.35258(19) 0.20902(14) 0.01788(6) 0.0345(3) Uani d . 1 2 . .
    C C8 0.3307(3) 0.34204(19) 0.06561(8) 0.0274(3) Uani d . 1 2 . .
    C C9 0.5477(3) 0.4606(2) 0.12239(8) 0.0297(3) Uani d . 1 2 . .
    H H9A 0.5971 0.5868 0.1097 0.036 Uiso calc R 1 2 . .
    H H9B 0.6878 0.4119 0.1154 0.036 Uiso calc R 1 2 . .
    C C10 0.4899(3) 0.4671(2) 0.20864(8) 0.0305(3) Uani d . 1 2 . .
    H H10A 0.3462 0.5117 0.2151 0.037 Uiso calc R 1 2 . .
    H H10B 0.4458 0.3413 0.2217 0.037 Uiso calc R 1 2 . .
    C C11 0.7043(3) 0.5911(2) 0.26616(9) 0.0346(4) Uani d . 1 2 . .
    H H11A 0.8487 0.5476 0.2590 0.042 Uiso calc R 1 2 . .
    H H11B 0.7467 0.7172 0.2535 0.042 Uiso calc R 1 2 . .
    C C12 0.6502(4) 0.5962(2) 0.35193(10) 0.0472(5) Uani d . 1 2 . .
    H H12A 0.6043 0.4697 0.3643 0.057 Uiso calc R 1 2 . .
    H H12B 0.5081 0.6423 0.3594 0.057 Uiso calc R 1 2 . .
    C C13 0.8663(5) 0.7167(3) 0.40931(11) 0.0747(7) Uani d . 1 2 . .
    H H13A 1.0069 0.6686 0.4025 0.090 Uiso calc R 1 2 . .
    H H13B 0.9147 0.8422 0.3958 0.090 Uiso calc R 1 2 . .
    C C14 0.8143(8) 0.7273(5) 0.49474(15) 0.1389(17) Uani d . 1 2 . .
    H H14A 0.9597 0.8085 0.5281 0.208 Uiso calc R 1 2 . .
    H H14B 0.7732 0.6044 0.5094 0.208 Uiso calc R 1 2 . .
    H H14C 0.6761 0.7758 0.5023 0.208 Uiso calc R 1 2 . .
loop_
    _atom_site_aniso_label
    _atom_site_aniso_U_11
    _atom_site_aniso_U_22
    _atom_site_aniso_U_33
    _atom_site_aniso_U_12
    _atom_site_aniso_U_13
    _atom_site_aniso_U_23
    N1 0.0267(7) 0.0391(8) 0.0357(7) 0.0102(6) -0.0036(6) -0.0059(6)
    C1 0.0289(8) 0.0376(8) 0.0371(8) 0.0054(7) 0.0018(7) -0.0003(7)
    C2 0.0310(8) 0.0260(7) 0.0320(8) 0.0096(6) 0.0007(6) -0.0001(6)
    C3 0.0426(9) 0.0408(9) 0.0362(9) 0.0095(8) 0.0054(7) 0.0040(7)
    C4 0.0623(12) 0.0500(10) 0.0280(8) 0.0155(9) -0.0009(8) 0.0016(7)
    C5 0.0487(10) 0.0405(9) 0.0379(9) 0.0101(8) -0.0157(8) -0.0032(7)
    C6 0.0330(8) 0.0344(8) 0.0428(9) 0.0075(7) -0.0044(7) 0.0033(7)
    C7 0.0307(8) 0.0337(8) 0.0314(8) 0.0087(6) -0.0008(6) 0.0014(6)
    O1 0.0302(6) 0.0555(8) 0.0574(8) 0.0210(6) -0.0126(5) -0.0247(6)
    O2 0.0326(6) 0.0328(6) 0.0359(6) 0.0119(5) 0.0001(5) -0.0052(5)
    C8 0.0275(7) 0.0272(7) 0.0264(7) 0.0079(6) 0.0011(6) 0.0022(6)
    C9 0.0250(7) 0.0309(8) 0.0305(8) 0.0066(6) 0.0003(6) 0.0012(6)
    C10 0.0293(7) 0.0282(7) 0.0309(8) 0.0060(6) -0.0010(6) 0.0020(6)
    C11 0.0363(8) 0.0321(8) 0.0306(8) 0.0059(7) -0.0044(7) 0.0015(6)
    C12 0.0616(11) 0.0419(10) 0.0307(9) 0.0070(9) -0.0012(8) 0.0036(7)
    C13 0.0991(19) 0.0672(14) 0.0341(10) -0.0026(13) -0.0178(11) 0.0004(10)
    C14 0.196(4) 0.128(3) 0.0330(13) -0.031(3) -0.0145(17) -0.0003(15)
_geom_special_details
;
All e.s.d.'s (except the e.s.d. in the dihedral angle between two l.s. planes)
are estimated using the full covariance matrix. The cell e.s.d.'s are taken
into account individually in the estimation of e.s.d.'s in distances, angles
and torsion angles; correlations between e.s.d.'s in cell parameters are only
used when they are defined by crystal symmetry. An approximate (isotropic)
treatment of cell e.s.d.'s is used for estimating e.s.d.'s involving l.s.
planes.
;
loop_
    _geom_bond_atom_site_label_1
    _geom_bond_atom_site_label_2
    _geom_bond_site_symmetry_2
    _geom_bond_distance
    _geom_bond_publ_flag
    N1 C1 . 1.467(2) ?
    N1 H1A . 0.99(2) ?
    N1 H1B . 0.98(2) ?
    N1 H1C . 1.00(2) ?
    C1 C2 . 1.510(2) ?
    C1 H1D . 0.9900 ?
    C1 H1E . 0.9900 ?
    C2 C7 . 1.386(2) ?
    C2 C3 . 1.391(2) ?
    C3 C4 . 1.384(2) ?
    C3 H3 . 0.9500 ?
    C4 C5 . 1.378(3) ?
    C4 H4 . 0.9500 ?
    C5 C6 . 1.376(2) ?
    C5 H5 . 0.9500 ?
    C6 C7 . 1.389(2) ?
    C6 H6 . 0.9500 ?
    C7 H7 . 0.9500 ?
    O1 C8 . 1.2486(17) ?
    O2 C8 . 1.2653(17) ?
    C8 C9 . 1.5148(19) ?
    C9 C10 . 1.531(2) ?
    C9 H9A . 0.9900 ?
    C9 H9B . 0.9900 ?
    C10 C11 . 1.524(2) ?
    C10 H10A . 0.9900 ?
    C10 H10B . 0.9900 ?
    C11 C12 . 1.518(2) ?
    C11 H11A . 0.9900 ?
    C11 H11B . 0.9900 ?
    C12 C13 . 1.521(3) ?
    C12 H12A . 0.9900 ?
    C12 H12B . 0.9900 ?
    C13 C14 . 1.507(3) ?
    C13 H13A . 0.9900 ?
    C13 H13B . 0.9900 ?
    C14 H14A . 0.9800 ?
    C14 H14B . 0.9800 ?
    C14 H14C . 0.9800 ?
loop_
    _geom_angle_atom_site_label_1
    _geom_angle_atom_site_label_2
    _geom_angle_atom_site_label_3
    _geom_angle_site_symmetry_1
    _geom_angle_site_symmetry_3
    _geom_angle
    _geom_angle_publ_flag
    C1 N1 H1A . . 113.5(11) ?
    C1 N1 H1B . . 109.7(11) ?
    H1A N1 H1B . . 107.3(15) ?
    C1 N1 H1C . . 107.3(11) ?
    H1A N1 H1C . . 107.5(16) ?
    H1B N1 H1C . . 111.6(16) ?
    N1 C1 C2 . . 114.05(13) ?
    N1 C1 H1D . . 108.7 ?
    C2 C1 H1D . . 108.7 ?
    N1 C1 H1E . . 108.7 ?
    C2 C1 H1E . . 108.7 ?
    H1D C1 H1E . . 107.6 ?
    C7 C2 C3 . . 118.30(14) ?
    C7 C2 C1 . . 123.43(13) ?
    C3 C2 C1 . . 118.25(14) ?
    C4 C3 C2 . . 120.71(16) ?
    C4 C3 H3 . . 119.6 ?
    C2 C3 H3 . . 119.6 ?
    C5 C4 C3 . . 120.39(16) ?
    C5 C4 H4 . . 119.8 ?
    C3 C4 H4 . . 119.8 ?
    C6 C5 C4 . . 119.57(15) ?
    C6 C5 H5 . . 120.2 ?
    C4 C5 H5 . . 120.2 ?
    C5 C6 C7 . . 120.24(16) ?
    C5 C6 H6 . . 119.9 ?
    C7 C6 H6 . . 119.9 ?
    C2 C7 C6 . . 120.78(15) ?
    C2 C7 H7 . . 119.6 ?
    C6 C7 H7 . . 119.6 ?
    O1 C8 O2 . . 122.39(13) ?
    O1 C8 C9 . . 117.80(12) ?
    O2 C8 C9 . . 119.80(12) ?
    C8 C9 C10 . . 112.28(12) ?
    C8 C9 H9A . . 109.1 ?
    C10 C9 H9A . . 109.1 ?
    C8 C9 H9B . . 109.1 ?
    C10 C9 H9B . . 109.1 ?
    H9A C9 H9B . . 107.9 ?
    C11 C10 C9 . . 112.75(12) ?
    C11 C10 H10A . . 109.0 ?
    C9 C10 H10A . . 109.0 ?
    C11 C10 H10B . . 109.0 ?
    C9 C10 H10B . . 109.0 ?
    H10A C10 H10B . . 107.8 ?
    C12 C11 C10 . . 113.17(14) ?
    C12 C11 H11A . . 108.9 ?
    C10 C11 H11A . . 108.9 ?
    C12 C11 H11B . . 108.9 ?
    C10 C11 H11B . . 108.9 ?
    H11A C11 H11B . . 107.8 ?
    C11 C12 C13 . . 113.06(16) ?
    C11 C12 H12A . . 109.0 ?
    C13 C12 H12A . . 109.0 ?
    C11 C12 H12B . . 109.0 ?
    C13 C12 H12B . . 109.0 ?
    H12A C12 H12B . . 107.8 ?
    C14 C13 C12 . . 113.9(2) ?
    C14 C13 H13A . . 108.8 ?
    C12 C13 H13A . . 108.8 ?
    C14 C13 H13B . . 108.8 ?
    C12 C13 H13B . . 108.8 ?
    H13A C13 H13B . . 107.7 ?
    C13 C14 H14A . . 109.5 ?
    C13 C14 H14B . . 109.5 ?
    H14A C14 H14B . . 109.5 ?
    C13 C14 H14C . . 109.5 ?
    H14A C14 H14C . . 109.5 ?
    H14B C14 H14C . . 109.5 ?
loop_
    _geom_hbond_atom_site_label_D
    _geom_hbond_atom_site_label_H
    _geom_hbond_atom_site_label_A
    _geom_hbond_site_symmetry_A
    _geom_hbond_distance_DH
    _geom_hbond_distance_HA
    _geom_hbond_distance_DA
    _geom_hbond_angle_DHA
    N1 H1A O2 . 0.99(2) 1.80(2) 2.7802(17) 168.7(19)
    N1 H1B O1 1_655 0.98(2) 1.73(2) 2.6993(17) 169(2)
    N1 H1C O2 2_655 1.00(2) 1.87(2) 2.8590(18) 167(2)
    C1 H1E O1 2_665 0.99 2.40 3.280(2) 148
    C7 H7 O2 . 0.95 2.52 3.3528(19) 146
_iucr_refine_instructions_details
;
TITL cl1301 (MW016-21) in P-1
TITL cl1301 (MW016-21) in P-1
CELL 0.71073     5.7379   7.7338  17.1670  97.887  92.864 107.340
ZERR       2     0.0002   0.0003   0.0007   0.002   0.002   0.002
LATT  1
SFAC  C  H N O
UNIT 28 46 2 4
TEMP -93
SIZE 0.46 0.07 0.05
L.S. 10
ACTA
BOND $H
HTAB
WPDB -1
FMAP 2
PLAN -30
SHEL 5.8 0
REM WGHT    0.056300    0.239600
REM WGHT    0.056100    0.240200
REM WGHT    0.056100    0.240100
REM WGHT    0.056100    0.240100
REM ###
REM WGHT    0.054400    0.229700
REM WGHT    0.054200    0.231000
REM WGHT    0.054200    0.230800
REM EXTI    0.006238
REM WGHT    0.054200    0.230800
REM WGHT    0.054400    0.230000
REM WGHT    0.054400    0.230100
WGHT    0.054400    0.230100
FVAR       1.35830
N1    3    0.776328    0.165138   -0.042000    11.00000    0.02669    0.03910 =
         0.03570   -0.00587   -0.00361    0.01023
H1A   2    0.630339    0.195062   -0.023852    11.00000   -1.50000
H1B   2    0.919443    0.246888   -0.007245    11.00000   -1.50000
H1C   2    0.752053    0.032628   -0.037968    11.00000   -1.50000
C1    1    0.812868    0.186518   -0.124519    11.00000    0.02887    0.03760 =
         0.03709   -0.00033    0.00178    0.00543
AFIX  23
H1D   2    0.962872    0.155587   -0.138127    11.00000   -1.20000
H1E   2    0.840237    0.316805   -0.129771    11.00000   -1.20000
AFIX   0
C2    1    0.601007    0.068784   -0.182960    11.00000    0.03100    0.02603 =
         0.03198   -0.00006    0.00071    0.00962
C3    1    0.636557    0.051365   -0.262877    11.00000    0.04256    0.04075 =
         0.03621    0.00400    0.00542    0.00954
AFIX  43
H3    2    0.792735    0.110156   -0.278974    11.00000   -1.20000
AFIX   0
C4    1    0.446823   -0.050703   -0.319185    11.00000    0.06227    0.05003 =
         0.02801    0.00156   -0.00095    0.01546
AFIX  43
H4    2    0.473432   -0.060779   -0.373572    11.00000   -1.20000
AFIX   0
C5    1    0.219608   -0.137770   -0.296825    11.00000    0.04869    0.04054 =
         0.03785   -0.00320   -0.01566    0.01011
AFIX  43
H5    2    0.089778   -0.207875   -0.335592    11.00000   -1.20000
AFIX   0
C6    1    0.181945   -0.122530   -0.217977    11.00000    0.03297    0.03442 =
         0.04276    0.00334   -0.00441    0.00754
AFIX  43
H6    2    0.025901   -0.182992   -0.202247    11.00000   -1.20000
AFIX   0
C7    1    0.371248   -0.019064   -0.161296    11.00000    0.03071    0.03375 =
         0.03141    0.00137   -0.00085    0.00867
AFIX  43
H7    2    0.342951   -0.008368   -0.107047    11.00000   -1.20000
AFIX   0
O1    4    0.133865    0.379474    0.068663    11.00000    0.03022    0.05554 =
         0.05737   -0.02474   -0.01259    0.02103
O2    4    0.352583    0.209022    0.017884    11.00000    0.03256    0.03279 =
         0.03589   -0.00517    0.00013    0.01194
C8    1    0.330702    0.342036    0.065605    11.00000    0.02749    0.02724 =
         0.02642    0.00220    0.00113    0.00786
C9    1    0.547746    0.460615    0.122386    11.00000    0.02496    0.03088 =
         0.03052    0.00120    0.00032    0.00661
AFIX  23
H9A   2    0.597076    0.586803    0.109675    11.00000   -1.20000
H9B   2    0.687796    0.411878    0.115370    11.00000   -1.20000
AFIX   0
C10   1    0.489942    0.467105    0.208637    11.00000    0.02931    0.02822 =
         0.03089    0.00201   -0.00098    0.00598
AFIX  23
H10A  2    0.346171    0.511698    0.215129    11.00000   -1.20000
H10B  2    0.445797    0.341309    0.221739    11.00000   -1.20000
AFIX   0
C11   1    0.704299    0.591066    0.266158    11.00000    0.03629    0.03212 =
         0.03057    0.00145   -0.00443    0.00593
AFIX  23
H11A  2    0.848737    0.547598    0.258950    11.00000   -1.20000
H11B  2    0.746682    0.717177    0.253464    11.00000   -1.20000
AFIX   0
C12   1    0.650203    0.596152    0.351933    11.00000    0.06161    0.04194 =
         0.03072    0.00359   -0.00120    0.00695
AFIX  23
H12A  2    0.604309    0.469710    0.364330    11.00000   -1.20000
H12B  2    0.508070    0.642265    0.359426    11.00000   -1.20000
AFIX   0
C13   1    0.866257    0.716715    0.409306    11.00000    0.09910    0.06719 =
         0.03414    0.00040   -0.01776   -0.00257
AFIX  23
H13A  2    1.006949    0.668632    0.402492    11.00000   -1.20000
H13B  2    0.914702    0.842200    0.395811    11.00000   -1.20000
AFIX   0
C14   1    0.814269    0.727297    0.494745    11.00000    0.19557    0.12795 =
         0.03296   -0.00029   -0.01447   -0.03072
AFIX 137
H14A  2    0.959745    0.808538    0.528107    11.00000   -1.50000
H14B  2    0.773150    0.604389    0.509402    11.00000   -1.50000
H14C  2    0.676112    0.775842    0.502271    11.00000   -1.50000
HKLF 4
REM  cl1301 (MW016-21) in P-1
REM R1 =  0.0542 for   2308 Fo > 4sig(Fo)  and  0.0828 for all   3253 data
REM    164 parameters refined using      0 restraints
END
WGHT      0.0544      0.2301
REM Highest difference peak  0.317,  deepest hole -0.188,  1-sigma level  0.038
Q1    1   0.8070  0.2847 -0.0600  11.00000  0.05    0.32
Q2    1   0.8439  0.0841 -0.1146  11.00000  0.05    0.19
Q3    1   1.9930  0.6623  0.4479  11.00000  0.05    0.18
Q4    1   0.4905  0.0618 -0.1736  11.00000  0.05    0.18
Q5    1   0.6883  0.1282 -0.1584  11.00000  0.05    0.17
Q6    1   1.6020  0.5358  0.2407  11.00000  0.05    0.17
Q7    1   1.9318  0.6258  0.4270  11.00000  0.05    0.16
Q8    1   1.4464  0.4105  0.0977  11.00000  0.05    0.16
Q9    1   1.1158  0.3038  0.0807  11.00000  0.05    0.16
Q10   1   1.7640  0.7255  0.4399  11.00000  0.05    0.16
Q11   1   0.6190  0.0730 -0.2177  11.00000  0.05    0.16
Q12   1   1.5038  0.5203  0.3719  11.00000  0.05    0.15
Q13   1   1.5087  0.4743  0.1620  11.00000  0.05    0.14
Q14   1   1.0676  0.2642  0.0730  11.00000  0.05    0.14
Q15   1   0.5467 -0.0057 -0.2899  11.00000  0.05    0.13
Q16   1   1.3655  0.2958  0.0097  11.00000  0.05    0.13
Q17   1   1.8487  0.7165  0.2446  11.00000  0.05    0.13
Q18   1   0.9379  0.2665  0.0705  11.00000  0.05    0.13
Q19   1   1.6569  0.5782  0.3069  11.00000  0.05    0.12
Q20   1   0.3244 -0.0638 -0.3102  11.00000  0.05    0.12
Q21   1   1.2186  0.4237  0.0388  11.00000  0.05    0.12
Q22   1   1.7678  0.6330  0.3808  11.00000  0.05    0.12
Q23   1   1.3289  0.4411  0.2315  11.00000  0.05    0.11
Q24   1   0.8500  0.0700 -0.2675  11.00000  0.05    0.11
Q25   1   1.8420  0.5697  0.4999  11.00000  0.05    0.11
Q26   1   0.2832 -0.0686 -0.1921  11.00000  0.05    0.11
Q27   1   1.4103  0.2990 -0.0178  11.00000  0.05    0.11
Q28   1   0.5252 -0.1245 -0.3685  11.00000  0.05    0.11
Q29   1   0.8303  0.2137 -0.2729  11.00000  0.05    0.10
Q30   1  -0.0314 -0.2864 -0.1717  11.00000  0.05    0.10
;
data_global
_journal_date_recd_electronic     2013-02-20
_journal_date_accepted     2013-04-08
_journal_name_full     'Acta Crystallographica, Section E'
_journal_year     2013
_journal_volume     69
_journal_issue      5
_journal_page_first     o755
_journal_page_last     o756
_journal_paper_category     QO
_journal_paper_doi     10.1107/S1600536813009574
_journal_coeditor_code     FB2281
_publ_contact_author_name     'Stuart M. Clarke'
_publ_contact_author_address
;
BP Institute and Department of Chemistry
University of Cambridge
Cambridge, UK
;
_publ_contact_author_email     'stuart@bpi.cam.ac.uk'
_publ_contact_author_fax     '01223 765700'
_publ_contact_author_phone     '01223 765701'
_publ_section_title
;
Benzylammonium heptanoate
;
loop_
    _publ_author_name
    _publ_author_footnote
    _publ_author_address
    'Wood, Mary H.' .
;
BP Institute and Department of Chemistry
University of Cambridge
Cambridge
England
;
    'Clarke, Stuart M.' .
;
BP Institute and Department of Chemistry
University of Cambridge
Cambridge
England
;
