# Supplementary material for: Benzyl­ammonium hepta­noate
Source: Acta Crystallogr Sect E Struct Rep Online. 2013 Apr 20;69(Pt 5):o755–6. doi: 10.1107/S1600536813009574 (PMC3648282; doi:10.1107/S1600536813009574)
Supplement: Supplementary file 2 [file e-69-0o755-Isup2.hkl]

# 
# h,k,l, Fc-squared, Fo-squared, sigma(Fo-squared) and status flag 
# 
data_I
_shelx_title ' cl1301 (MW016-21) in P-1' 
_shelx_refln_list_code          4 
_shelx_F_calc_maximum       67.58 
_exptl_crystal_F_000       260.00 
_reflns_d_resolution_high  0.7703 
 
loop_ 
 _symmetry_equiv_pos_as_xyz 
 'x, y, z' 
 '-x, -y, -z' 
 
_cell_length_a     5.7379 
_cell_length_b     7.7338 
_cell_length_c    17.1670 
_cell_angle_alpha  97.887 
_cell_angle_beta   92.864 
_cell_angle_gamma 107.340 
 
_shelx_F_squared_multiplier     1.000 
 
loop_ 
 _refln_index_h 
 _refln_index_k 
 _refln_index_l 
 _refln_F_squared_calc 
 _refln_F_squared_meas 
 _refln_F_squared_sigma 
 _refln_observed_status 
   1   0   0     1666.74     1369.66    131.29 o 
   2   0   0      536.22      491.71     12.52 o 
   3   0   0       24.24       26.63      1.25 o 
   4   0   0      124.06      121.57      3.31 o 
   5   0   0       19.87       19.75      1.04 o 
   6   0   0       35.88       42.84      1.98 o 
   7   0   0       14.32       12.94      2.24 o 
  -7   1   0       12.68       18.15      2.32 o 
  -6   1   0       77.20       76.35      2.55 o 
  -5   1   0       30.30       32.21      1.38 o 
  -4   1   0      131.90      126.55      3.15 o 
  -3   1   0      223.34      239.16      6.18 o 
  -2   1   0      561.61      535.35     18.00 o 
  -1   1   0       74.91       63.82      2.93 o 
   1   1   0       75.68       95.05      1.93 o 
   2   1   0        0.07        0.86      0.31 o 
   3   1   0       17.63       19.62      0.72 o 
   4   1   0      287.12      290.55      5.84 o 
   5   1   0      385.17      387.61     14.89 o 
   6   1   0        3.88        6.49      2.76 o 
  -7   2   0        0.46       -0.39      1.15 o 
  -6   2   0       11.78       12.71      0.85 o 
  -5   2   0        9.75       10.36      0.60 o 
  -4   2   0       59.81       59.58      1.68 o 
  -3   2   0        6.15        4.43      0.40 o 
  -2   2   0      301.60      302.90      8.79 o 
   0   2   0       48.90       56.29      1.20 o 
   1   2   0      417.88      405.17      8.51 o 
   2   2   0      494.75      500.14     10.72 o 
   3   2   0        0.07        0.32      0.50 o 
   4   2   0       22.03       19.70      1.00 o 
   5   2   0       23.85       26.50      1.11 o 
   6   2   0        1.46        1.50      1.17 o 
  -7   3   0       15.75       12.61      1.89 o 
  -6   3   0       31.01       32.53      1.43 o 
  -5   3   0       47.28       45.69      1.28 o 
  -4   3   0       33.72       39.27      1.43 o 
  -3   3   0       39.87       42.55      1.44 o 
  -2   3   0      471.86      480.53     16.42 o 
  -1   3   0      331.51      315.63      7.91 o 
   0   3   0       44.91       46.81      1.40 o 
   1   3   0       70.38       67.75      1.47 o 
   2   3   0       21.05       26.42      2.11 o 
   3   3   0      249.71      239.74      5.66 o 
   4   3   0      234.03      225.14      9.13 o 
   5   3   0        7.65       10.35      1.38 o 
   6   3   0        7.92        7.05      2.38 o 
  -6   4   0        2.51        1.96      0.56 o 
  -5   4   0       25.18       23.62      0.99 o 
  -4   4   0       33.98       35.25      1.93 o 
  -3   4   0       35.32       45.94      3.40 o 
  -2   4   0     1535.83     1544.45     51.41 o 
  -1   4   0      311.05      333.20      8.08 o 
   0   4   0       53.50       56.35      1.43 o 
   1   4   0       64.69       63.76      3.53 o 
   2   4   0       23.15       22.13      1.34 o 
   3   4   0       70.79       66.98      1.98 o 
   4   4   0       10.92        8.70      1.17 o 
   5   4   0       13.49       14.60      1.95 o 
  -7   5   0        0.11        4.83      2.22 o 
  -6   5   0       35.52       35.39      2.97 o 
  -5   5   0        4.66        5.48      0.55 o 
  -4   5   0       86.56       86.49      6.14 o 
  -3   5   0       40.68       40.40      6.12 o 
  -2   5   0       48.73       53.59      1.24 o 
  -1   5   0        0.43        0.33      0.93 o 
   0   5   0      106.82       99.21      3.88 o 
   1   5   0        9.52        7.90      0.93 o 
   2   5   0      284.32      267.35      9.82 o 
   3   5   0      234.64      251.51      7.93 o 
   4   5   0        1.39        0.73      0.75 o 
  -6   6   0        0.28        4.72      1.88 o 
  -5   6   0        0.64        0.00      1.59 o 
  -4   6   0       17.44       19.64      1.77 o 
  -3   6   0       30.06       29.81      2.39 o 
  -2   6   0        0.21        0.05      0.21 o 
  -1   6   0       56.72       52.51      1.66 o 
   0   6   0        3.16        3.07      1.24 o 
   1   6   0        4.71        4.32      1.46 o 
   2   6   0        7.00        7.03      0.88 o 
   3   6   0        0.13       -1.09      1.09 o 
   4   6   0        1.94        9.78     15.07 o 
  -6   7   0        1.54        2.61      1.47 o 
  -5   7   0        0.20       -1.93      1.93 o 
  -4   7   0       82.85       86.73      5.62 o 
  -3   7   0       50.27       52.86      3.39 o 
  -2   7   0        2.89        4.66      0.49 o 
  -1   7   0        4.08        5.33      0.62 o 
   0   7   0        1.91        1.52      0.76 o 
   1   7   0      104.68      113.34      3.63 o 
   2   7   0       27.71       27.96      1.72 o 
   3   7   0        1.58        3.01      2.20 o 
  -6   8   0        8.18        9.38      2.60 o 
  -5   8   0        0.36        1.24      1.58 o 
  -4   8   0        0.68        4.89      2.93 o 
  -3   8   0        2.73        2.41      1.90 o 
  -2   8   0        0.91        1.44      0.43 o 
  -1   8   0        3.77        3.68      0.63 o 
   0   8   0        9.42        8.68      0.78 o 
   1   8   0       32.10       35.19      1.88 o 
   2   8   0        8.69        7.38      2.86 o 
  -5   9   0        2.17        1.46      1.97 o 
  -4   9   0        0.29        0.67      2.35 o 
  -3   9   0        3.28        4.67      2.17 o 
  -2   9   0       11.97       15.43      2.65 o 
  -1   9   0       15.33       14.86      2.35 o 
   0   9   0        1.74        2.60      1.03 o 
  -1  -9   1       46.68       42.22      7.33 o 
   0  -9   1       91.62       83.90      3.93 o 
   1  -9   1       12.64       16.18      1.37 o 
   2  -9   1        3.09        1.60      1.44 o 
   3  -9   1        4.76        4.23      2.12 o 
   4  -9   1       15.40       14.79      2.30 o 
   5  -9   1        4.00        4.78      2.81 o 
  -2  -8   1        0.20       -0.18      0.84 o 
  -1  -8   1       12.84       12.14      1.16 o 
   0  -8   1       44.75       48.68      2.06 o 
   1  -8   1       15.82       15.59      1.42 o 
   2  -8   1        9.26       13.74      0.70 o 
   3  -8   1        0.15       -0.62      1.34 o 
   4  -8   1       70.32       80.05      5.31 o 
   6  -8   1        0.05       -0.96      1.70 o 
  -3  -7   1        1.21        6.25      2.25 o 
  -2  -7   1       95.86       83.72      3.46 o 
  -1  -7   1      137.52      148.92      7.75 o 
   0  -7   1        4.46        4.45      0.79 o 
   1  -7   1        0.56        0.53      1.07 o 
   2  -7   1        0.84        0.26      0.35 o 
   3  -7   1        0.20        2.31      2.26 o 
   4  -7   1      123.59      118.07      7.23 o 
   5  -7   1       53.15       43.60      3.75 o 
   6  -7   1        0.00       -0.11      1.98 o 
  -4  -6   1        0.18       -1.50      1.50 o 
  -3  -6   1        2.74        1.60      1.03 o 
  -2  -6   1        2.58        5.02      0.73 o 
  -1  -6   1        1.34        1.98      1.02 o 
   0  -6   1        0.42        0.94      2.18 o 
   1  -6   1       23.40       23.49      2.90 o 
   2  -6   1       26.21       28.89      1.06 o 
   3  -6   1      180.77      194.56     10.34 o 
   4  -6   1       16.00       15.60      1.88 o 
   5  -6   1       21.08       16.63      2.34 o 
   6  -6   1        0.02        0.34      1.31 o 
  -5  -5   1        1.54        4.38      2.39 o 
  -4  -5   1        2.47        1.88      0.91 o 
  -3  -5   1       13.18       15.87      1.32 o 
  -2  -5   1      126.40      133.65      4.44 o 
  -1  -5   1        0.00        0.09      0.42 o 
   0  -5   1       71.29       60.91      3.13 o 
   1  -5   1       20.89       22.78      0.82 o 
   2  -5   1       45.74       44.18      1.52 o 
   3  -5   1       72.23       76.99      9.08 o 
   4  -5   1       30.19       32.05      3.60 o 
   5  -5   1        1.13        1.13      1.28 o 
   6  -5   1       22.39       23.63      2.11 o 
   7  -5   1       13.09       13.59      2.22 o 
  -5  -4   1        3.77        1.77      2.17 o 
  -4  -4   1        9.94        7.98      1.81 o 
  -3  -4   1       18.38       20.32      2.73 o 
  -2  -4   1        6.34        5.46      0.50 o 
  -1  -4   1       20.07       17.08      0.72 o 
   0  -4   1       40.92       44.31      1.03 o 
   1  -4   1       94.51      100.46      2.48 o 
   2  -4   1        4.24        4.74      0.79 o 
   3  -4   1      159.81      182.70      7.30 o 
   4  -4   1        0.86        1.60      1.12 o 
   5  -4   1       19.60       18.35      0.80 o 
   6  -4   1        1.69        2.26      0.67 o 
   7  -4   1        0.54        2.68      1.88 o 
  -6  -3   1        4.95       11.66      3.34 o 
  -5  -3   1        4.89        4.71      0.83 o 
  -4  -3   1        1.58        1.85      0.70 o 
  -3  -3   1       56.73       59.93      1.54 o 
  -2  -3   1       46.98       51.16      1.76 o 
  -1  -3   1       59.78       67.83      1.45 o 
   0  -3   1       89.30      100.60      2.10 o 
   1  -3   1       72.46       67.81      1.76 o 
   2  -3   1      555.35      565.47     16.29 o 
   3  -3   1      231.52      265.98      7.98 o 
   4  -3   1       10.92        8.54      1.11 o 
   5  -3   1       15.64       14.36      0.76 o 
   6  -3   1        0.59        0.43      0.54 o 
   7  -3   1        1.50        1.38      1.11 o 
  -6  -2   1        0.00        0.99      1.37 o 
  -5  -2   1        9.33        8.75      0.81 o 
  -4  -2   1        5.76        6.30      0.79 o 
  -3  -2   1       51.29       46.75      1.20 o 
  -2  -2   1      179.99      174.56      3.81 o 
  -1  -2   1      165.68      160.52      3.44 o 
   0  -2   1      100.63      121.79      6.57 o 
   1  -2   1       16.65       27.01      1.94 o 
   2  -2   1      561.14      562.22     13.67 o 
   3  -2   1       15.55       16.33      1.29 o 
   4  -2   1       43.22       46.45      1.40 o 
   5  -2   1        3.14        3.56      0.51 o 
   6  -2   1        8.43        9.71      0.84 o 
   7  -2   1       21.83       26.28      2.40 o 
  -6  -1   1        2.11        2.50      1.04 o 
  -5  -1   1       84.67       84.90      3.71 o 
  -4  -1   1       14.91       13.64      0.56 o 
  -3  -1   1        6.41        4.02      0.61 o 
  -2  -1   1       12.01       12.96      0.46 o 
  -1  -1   1      425.78      373.08      9.55 o 
   1  -1   1      442.17      352.28      9.51 o 
   2  -1   1      120.81      105.72      2.60 o 
   3  -1   1      115.08      119.18      3.08 o 
   4  -1   1       21.12       20.84      0.76 o 
   5  -1   1        3.98        3.63      0.94 o 
   6  -1   1        3.58        4.42      1.09 o 
   7  -1   1        3.14        5.00      1.51 o 
  -7   0   1       13.22       14.93      2.65 o 
  -6   0   1       25.35       26.72      1.91 o 
  -5   0   1        1.23        0.80      0.82 o 
  -4   0   1       32.28       33.49      1.26 o 
  -3   0   1       25.81       28.33      1.40 o 
  -2   0   1       81.88       80.39      2.54 o 
  -1   0   1     1439.97     1196.86    156.79 o 
   1   0   1        2.43        3.14      0.42 o 
   2   0   1      162.45      165.00      3.68 o 
   3   0   1        1.23        3.71      0.58 o 
   4   0   1       56.27       55.99      1.77 o 
   5   0   1       32.01       37.04      1.27 o 
   6   0   1        1.65        1.83      1.16 o 
  -7   1   1        6.84        7.68      1.91 o 
  -6   1   1       18.82       19.54      1.11 o 
  -5   1   1        0.32        0.75      0.65 o 
  -4   1   1      109.97      103.35      2.95 o 
  -3   1   1      538.07      599.24     16.15 o 
  -1   1   1       16.92       12.44      0.62 o 
   1   1   1       76.32       67.09      1.48 o 
   2   1   1      193.03      203.49      3.78 o 
   3   1   1       25.15       22.79      0.84 o 
   4   1   1      168.38      173.76      3.62 o 
   5   1   1       93.63       97.32      3.30 o 
   6   1   1        0.38        0.37      0.89 o 
  -7   2   1        0.37        1.52      0.92 o 
  -6   2   1        4.30        5.68      0.60 o 
  -5   2   1        0.18        0.58      0.40 o 
  -4   2   1        9.38        8.25      0.45 o 
  -3   2   1       65.56       69.70      1.79 o 
  -2   2   1      184.16      175.45      6.85 o 
  -1   2   1      538.00      483.01     14.72 o 
   0   2   1       48.09       51.95      1.47 o 
   1   2   1      333.12      306.14      5.77 o 
   2   2   1      405.28      419.52      9.21 o 
   3   2   1       83.18       83.18      1.63 o 
   4   2   1       31.04       28.25      0.85 o 
   5   2   1        3.84        3.95      0.83 o 
   6   2   1        3.09        1.95      1.49 o 
  -7   3   1        7.68        8.66      1.71 o 
  -6   3   1       26.06       24.99      0.89 o 
  -5   3   1       21.28       18.96      0.66 o 
  -4   3   1      268.63      299.48      8.80 o 
  -3   3   1      680.22      662.99     22.36 o 
  -2   3   1      491.08      491.46     15.99 o 
  -1   3   1       11.35       10.64      0.58 o 
   0   3   1      317.76      321.65      6.97 o 
   1   3   1       31.94       29.39      0.71 o 
   2   3   1      412.08      408.27      7.70 o 
   3   3   1      366.43      365.89      7.64 o 
   4   3   1       20.51       15.78      0.96 o 
   5   3   1        7.98        8.20      1.53 o 
   6   3   1        0.93        5.65      1.77 o 
  -7   4   1        2.13        0.91      1.19 o 
  -6   4   1        0.88        1.17      0.54 o 
  -5   4   1       47.29       41.72      1.62 o 
  -4   4   1        9.67        9.04      1.31 o 
  -3   4   1       45.81       49.78      3.00 o 
  -2   4   1      250.88      254.07      6.55 o 
  -1   4   1       64.34       74.05      1.65 o 
   0   4   1        9.25        8.50      0.49 o 
   1   4   1      339.75      333.93      7.25 o 
   2   4   1       70.22       68.47      1.92 o 
   3   4   1      127.42      122.54      5.21 o 
   4   4   1        4.73        5.00      0.89 o 
   5   4   1        2.71        4.70      2.35 o 
  -7   5   1        0.00        0.85      1.88 o 
  -6   5   1       23.81       26.20      2.40 o 
  -5   5   1       56.86       58.76      2.63 o 
  -4   5   1      404.65      433.41     30.40 o 
  -3   5   1       14.42       14.21      2.84 o 
  -2   5   1        0.99        2.02      0.24 o 
  -1   5   1       20.93       16.92      0.88 o 
   0   5   1      231.50      225.20      5.39 o 
   1   5   1      110.32      106.50      3.53 o 
   2   5   1      481.86      482.92     12.20 o 
   3   5   1       48.36       50.85      6.12 o 
   4   5   1        0.21       -1.17      1.17 o 
  -6   6   1        4.22        4.31      1.88 o 
  -5   6   1        0.24       -0.51      1.88 o 
  -4   6   1       41.13       41.14      3.31 o 
  -3   6   1        1.94        5.90      1.87 o 
  -2   6   1       32.38       33.24      0.99 o 
  -1   6   1        6.54        7.24      0.86 o 
   0   6   1      244.15      240.78      7.17 o 
   1   6   1      138.73      134.54      5.39 o 
   2   6   1       27.63       34.18      4.14 o 
   3   6   1        3.39        3.18      1.66 o 
   4   6   1        0.25        9.91     20.86 o 
  -6   7   1       19.75       21.47      2.67 o 
  -5   7   1       45.73       53.68      3.58 o 
  -4   7   1       57.13       71.29      3.75 o 
  -3   7   1       46.26       44.99      2.99 o 
  -2   7   1       13.79       11.67      0.76 o 
  -1   7   1        7.58        5.94      1.19 o 
   0   7   1       79.36       78.62      3.11 o 
   1   7   1      258.14      267.90      7.93 o 
   2   7   1        5.18        3.67      0.92 o 
   3   7   1        5.83        6.31      2.31 o 
  -6   8   1       20.85       21.52      3.00 o 
  -5   8   1        0.00       -0.79      2.26 o 
  -4   8   1        0.31        3.32      2.20 o 
  -3   8   1        0.76        0.39      1.28 o 
  -2   8   1       35.87       33.00      1.72 o 
  -1   8   1      122.72      128.75      4.08 o 
   0   8   1        7.44        3.18      1.00 o 
   1   8   1       49.32       51.93      2.99 o 
   2   8   1        2.01        0.21      1.30 o 
  -4   9   1        0.34       -0.84      2.96 o 
  -3   9   1        7.65       12.55      2.33 o 
  -2   9   1        7.51        8.80      2.25 o 
  -1   9   1        0.25        0.16      1.31 o 
   0   9   1       30.01       27.93      1.48 o 
   2 -10   2        0.24        1.82      2.26 o 
  -1  -9   2       70.08       69.52      3.67 o 
   0  -9   2       23.23       18.57      1.28 o 
   1  -9   2        0.29        1.53      1.04 o 
   2  -9   2        8.76       10.14      2.27 o 
   3  -9   2       11.45       11.27      1.79 o 
   4  -9   2       42.63       46.66      4.61 o 
  -2  -8   2        0.01       -0.73      1.09 o 
  -1  -8   2        0.88        2.61      1.54 o 
   0  -8   2        4.10        5.02      1.23 o 
   1  -8   2        0.89        2.66      2.30 o 
   2  -8   2        9.25       10.16      1.78 o 
   3  -8   2       41.07       37.40      3.09 o 
   4  -8   2      106.56      108.83      6.74 o 
   5  -8   2        0.36        1.52      1.58 o 
   6  -8   2        0.12        1.92      2.37 o 
  -3  -7   2       14.90       17.12      2.03 o 
  -2  -7   2      215.61      231.32      9.16 o 
  -1  -7   2       45.09       46.19      7.99 o 
   0  -7   2       25.05       23.88      1.32 o 
   1  -7   2        3.19        5.03      0.79 o 
   2  -7   2        7.32        9.02      0.57 o 
   3  -7   2       44.99       37.95      2.55 o 
   4  -7   2       47.53       61.24      5.22 o 
   5  -7   2       17.89       16.34      2.38 o 
   6  -7   2        9.29       11.11      2.21 o 
  -4  -6   2       16.84       17.82      1.60 o 
  -3  -6   2        0.10        1.62      1.61 o 
  -2  -6   2       11.04       10.96      0.85 o 
  -1  -6   2        1.76        3.35      0.65 o 
   0  -6   2       12.66       11.19      1.21 o 
   1  -6   2        4.55        4.36      0.56 o 
   2  -6   2      615.49      589.73     13.50 o 
   3  -6   2      590.81      580.66     20.86 o 
   4  -6   2        2.20        4.85      1.65 o 
   5  -6   2       28.11       29.24      2.80 o 
   6  -6   2        0.04        0.86      1.88 o 
  -5  -5   2        3.52        3.52      1.76 o 
  -4  -5   2        1.63        0.21      2.71 o 
  -3  -5   2      103.21      101.01      4.27 o 
  -2  -5   2       48.61       48.78      1.83 o 
  -1  -5   2        0.18       -0.26      0.63 o 
   0  -5   2      131.77      133.79      2.82 o 
   1  -5   2       40.60       39.43      1.77 o 
   2  -5   2      307.95      271.08      6.52 o 
   3  -5   2        1.63        2.52      0.32 o 
   4  -5   2        7.69        7.63      1.07 o 
   5  -5   2       42.59       32.97      1.34 o 
   6  -5   2       34.88       35.11      3.04 o 
   7  -5   2       71.98       67.91      4.97 o 
  -5  -4   2       12.06       13.51      2.01 o 
  -4  -4   2        0.00        0.48      0.69 o 
  -3  -4   2        6.52        5.44      0.67 o 
  -2  -4   2       37.60       36.33      1.32 o 
  -1  -4   2       20.39       22.72      1.10 o 
   0  -4   2        7.72        4.07      0.46 o 
   1  -4   2     1699.95     1729.50     39.27 o 
   2  -4   2      947.69      981.73     19.81 o 
   3  -4   2       32.65       34.12      1.52 o 
   4  -4   2        0.68        0.03      0.48 o 
   5  -4   2       19.73       17.72      1.08 o 
   6  -4   2        1.68        0.87      0.54 o 
   7  -4   2        9.67       12.23      2.17 o 
  -6  -3   2        2.24        2.88      2.15 o 
  -5  -3   2       10.14        9.37      0.88 o 
  -4  -3   2       61.50       58.89      3.19 o 
  -3  -3   2       49.82       45.98      1.38 o 
  -2  -3   2       15.74       15.93      0.73 o 
  -1  -3   2       38.50       36.31      1.00 o 
   0  -3   2      110.62      121.99      2.86 o 
   1  -3   2      354.67      355.94     10.17 o 
   2  -3   2        3.36        6.23      0.49 o 
   3  -3   2      242.49      246.56      6.38 o 
   4  -3   2       65.54       63.17      2.13 o 
   5  -3   2       58.27       54.11      1.80 o 
   6  -3   2      225.46      231.35      6.22 o 
   7  -3   2        0.66        0.81      0.94 o 
  -6  -2   2       28.32       30.98      1.94 o 
  -5  -2   2        3.48        4.55      1.12 o 
  -4  -2   2       60.43       65.08      2.89 o 
  -3  -2   2        8.81        6.50      0.47 o 
  -2  -2   2      254.34      270.50      5.73 o 
  -1  -2   2       14.08       17.01      0.50 o 
   1  -2   2     4567.57     4282.94    143.19 o 
   2  -2   2       44.79       51.65      1.18 o 
   3  -2   2        4.38        4.55      0.35 o 
   4  -2   2       24.41       23.73      0.90 o 
   5  -2   2        4.93        4.93      1.46 o 
   6  -2   2        0.01       -0.26      1.05 o 
   7  -2   2       30.79       37.42      2.65 o 
  -6  -1   2        0.17        0.42      0.68 o 
  -5  -1   2       14.43       11.86      0.79 o 
  -4  -1   2       22.01       22.72      1.10 o 
  -3  -1   2        1.78        0.43      0.43 o 
  -2  -1   2       26.57       31.34      0.88 o 
  -1  -1   2     1670.47     1580.71     35.94 o 
   1  -1   2     1196.34     1163.85     24.81 o 
   2  -1   2       24.41       26.71      0.94 o 
   3  -1   2      298.70      307.01      6.54 o 
   4  -1   2      137.24      137.96      3.80 o 
   5  -1   2      847.71      884.49     24.43 o 
   6  -1   2       27.37       24.89      1.69 o 
   7  -1   2        0.89        1.46      1.98 o 
  -7   0   2        0.01       -0.73      1.17 o 
  -6   0   2        0.74        0.03      1.40 o 
  -5   0   2       30.61       33.06      1.16 o 
  -4   0   2       45.22       48.07      1.61 o 
  -3   0   2       15.16       11.58      0.73 o 
  -2   0   2        0.40       -0.09      0.38 o 
   1   0   2      293.37      266.20      6.08 o 
   2   0   2      486.95      492.23     10.07 o 
   3   0   2        1.97        0.71      0.41 o 
   4   0   2       11.45       10.57      0.67 o 
   5   0   2        4.30        3.86      0.56 o 
   6   0   2        0.39        0.84      0.96 o 
  -7   1   2        0.01       -1.15      1.15 o 
  -6   1   2        2.78        3.52      0.59 o 
  -5   1   2        2.13        2.79      0.57 o 
  -4   1   2       74.84       69.79      2.51 o 
  -3   1   2       18.64       20.16      1.29 o 
  -2   1   2       30.51       37.42      1.81 o 
  -1   1   2      422.12      386.41     13.77 o 
   0   1   2     1179.44     1186.26     24.09 o 
   1   1   2      444.08      456.54     10.13 o 
   2   1   2        3.06        2.57      0.38 o 
   3   1   2      107.69      115.94      2.27 o 
   4   1   2      536.29      534.70     11.95 o 
   5   1   2        2.32        1.81      0.68 o 
   6   1   2        7.45        7.27      1.06 o 
  -7   2   2        9.66       12.46      1.26 o 
  -6   2   2        1.27        2.27      0.58 o 
  -5   2   2        1.37        1.49      0.37 o 
  -4   2   2       27.22       28.23      0.78 o 
  -3   2   2      138.48      139.53      5.77 o 
  -2   2   2      496.99      486.04     19.12 o 
  -1   2   2      123.77      154.78      3.21 o 
   0   2   2       23.95       24.45      0.81 o 
   1   2   2      280.17      278.66      5.02 o 
   2   2   2      194.51      199.30      3.72 o 
   3   2   2       73.74       71.12      1.59 o 
   4   2   2        3.26        4.69      0.53 o 
   5   2   2        1.64        0.92      0.63 o 
   6   2   2        2.79        8.53      2.65 o 
  -7   3   2        2.62        2.05      1.48 o 
  -6   3   2       27.40       28.24      1.11 o 
  -5   3   2        4.36        3.89      0.45 o 
  -4   3   2        8.25        9.41      0.50 o 
  -3   3   2       16.35       17.57      0.82 o 
  -2   3   2      105.60      110.81      3.16 o 
  -1   3   2      112.09      119.38      2.49 o 
   0   3   2       74.66       75.35      1.68 o 
   1   3   2      135.73      123.24      2.46 o 
   2   3   2        0.09        0.82      0.54 o 
   3   3   2      240.23      229.75      5.36 o 
   4   3   2       40.24       40.40      1.44 o 
   5   3   2        0.38        1.35      3.28 o 
  -7   4   2        7.35        5.28      1.31 o 
  -6   4   2        2.13        2.24      0.55 o 
  -5   4   2       21.86       18.53      1.36 o 
  -4   4   2        2.26        1.87      0.21 o 
  -3   4   2        0.25        1.07      0.63 o 
  -2   4   2       10.01        7.39      0.63 o 
  -1   4   2      127.33      134.53      2.85 o 
   0   4   2       25.68       28.23      0.70 o 
   1   4   2       81.65       75.33      1.95 o 
   2   4   2        3.78        4.73      0.77 o 
   3   4   2        4.43        3.64      0.70 o 
   4   4   2        5.38        4.29      1.89 o 
   5   4   2        2.16        0.17      2.13 o 
  -7   5   2        0.23       -1.53      1.70 o 
  -6   5   2       16.36       18.62      1.99 o 
  -5   5   2        0.86        0.92      1.37 o 
  -4   5   2      124.02      129.43      9.06 o 
  -3   5   2        0.19       -0.56      0.56 o 
  -2   5   2        9.32        8.36      1.23 o 
  -1   5   2       16.92       16.06      0.56 o 
   0   5   2       35.48       35.41      0.92 o 
   1   5   2       28.73       22.44      1.13 o 
   2   5   2        7.18        7.86      0.77 o 
   3   5   2        1.26        2.10      1.08 o 
   4   5   2        1.54        2.31      2.14 o 
  -6   6   2        1.24        2.33      1.31 o 
  -5   6   2        1.80        6.03      1.82 o 
  -4   6   2       42.86       42.84      2.74 o 
  -3   6   2        0.18        3.22      1.58 o 
  -2   6   2       10.40        9.79      0.50 o 
  -1   6   2        3.00        2.92      0.49 o 
   0   6   2       64.14       55.47      2.72 o 
   1   6   2       50.45       53.07      1.86 o 
   2   6   2        9.39       10.05      1.86 o 
   3   6   2        8.80        5.98      1.16 o 
   4   6   2        1.08        2.71      2.54 o 
  -6   7   2        8.34       14.46      3.12 o 
  -5   7   2       18.15       20.81      2.38 o 
  -4   7   2       40.14       48.74      3.29 o 
  -3   7   2       59.07       56.75      4.28 o 
  -2   7   2       13.08       14.26      0.89 o 
  -1   7   2        3.38        3.75      0.51 o 
   0   7   2        5.00        1.75      0.73 o 
   1   7   2       25.52       28.29      1.76 o 
   2   7   2        3.89        2.37      1.03 o 
   3   7   2        3.27        0.69      2.20 o 
  -5   8   2        0.10       -1.58      1.58 o 
  -4   8   2        0.13        1.57      2.53 o 
  -3   8   2        0.14       -1.00      1.90 o 
  -2   8   2       84.09       80.28      6.03 o 
  -1   8   2       85.84       86.48      3.55 o 
   0   8   2        1.86        1.21      0.81 o 
   1   8   2        4.17        4.20      0.85 o 
   2   8   2        0.00        2.31      1.13 o 
  -4   9   2        5.27        8.50      1.85 o 
  -3   9   2       10.87       13.26      2.44 o 
  -2   9   2        0.02        0.60      2.03 o 
  -1   9   2        3.98        4.47      1.52 o 
   0   9   2        3.14        5.73      1.15 o 
   2 -10   3        0.32       -0.78      2.49 o 
  -1  -9   3       13.07       12.17      1.61 o 
   0  -9   3        4.93        6.39      1.10 o 
   1  -9   3        5.59        5.05      1.13 o 
   2  -9   3       12.31        9.72      2.11 o 
   3  -9   3        5.50        6.04      2.35 o 
   4  -9   3       28.11       25.38      2.98 o 
   5  -9   3       10.82       10.80      2.76 o 
  -2  -8   3        0.82        0.17      1.38 o 
  -1  -8   3        8.59       13.24      1.37 o 
   0  -8   3        4.91        8.53      2.14 o 
   1  -8   3        7.72        5.87      0.89 o 
   2  -8   3        3.08        4.09      0.74 o 
   3  -8   3       15.61       14.80      2.08 o 
   4  -8   3       20.66       21.90      2.09 o 
   5  -8   3        1.01       -1.53      2.15 o 
  -3  -7   3        2.52        1.57      1.85 o 
  -2  -7   3        0.07       -0.20      0.87 o 
  -1  -7   3        0.06        1.45      1.97 o 
   0  -7   3        2.78        2.29      0.76 o 
   1  -7   3        4.50        3.38      1.14 o 
   2  -7   3        2.36        2.53      0.61 o 
   3  -7   3       33.69       29.84      1.91 o 
   4  -7   3        5.98        4.71      1.31 o 
   5  -7   3        0.01        2.38      1.31 o 
   6  -7   3       11.45       12.15      2.38 o 
  -4  -6   3        8.83        6.62      1.79 o 
  -3  -6   3        0.63        0.00      1.22 o 
  -2  -6   3        1.25        2.93      1.16 o 
  -1  -6   3        0.32        0.16      0.63 o 
   0  -6   3       63.18       65.94      2.02 o 
   1  -6   3       17.11       17.25      0.97 o 
   2  -6   3       89.74       97.50      8.53 o 
   3  -6   3        1.70        3.47      6.53 o 
   4  -6   3        2.97       -0.11      1.14 o 
   5  -6   3        7.34        3.71      1.37 o 
   6  -6   3        0.55        0.46      1.37 o 
  -5  -5   3        4.05        4.93      2.38 o 
  -4  -5   3        0.02        1.00      1.19 o 
  -3  -5   3        1.08       -0.70      0.70 o 
  -2  -5   3        2.56        2.99      0.49 o 
  -1  -5   3        7.52        7.18      0.47 o 
   0  -5   3      290.43      306.08      6.06 o 
   1  -5   3      123.51      129.23      5.89 o 
   2  -5   3      169.27      171.84      4.60 o 
   3  -5   3        0.31        0.41      0.93 o 
   4  -5   3        1.38        1.69      0.54 o 
   5  -5   3       50.95       45.94      1.72 o 
   6  -5   3       16.81       17.25      2.52 o 
   7  -5   3       13.69       14.73      2.46 o 
  -5  -4   3        7.39       10.36      2.08 o 
  -4  -4   3        0.19        1.00      0.76 o 
  -3  -4   3        8.33        8.97      0.64 o 
  -2  -4   3       49.59       45.46      1.08 o 
  -1  -4   3       95.47      107.51      2.45 o 
   0  -4   3       28.54       36.30      1.05 o 
   1  -4   3      261.52      277.96     13.27 o 
   2  -4   3       99.94      109.50      2.54 o 
   3  -4   3        0.18        0.54      0.63 o 
   4  -4   3       31.77       32.09      1.34 o 
   5  -4   3       11.06        8.87      0.53 o 
   6  -4   3        2.53        3.18      1.14 o 
   7  -4   3       19.24       21.18      2.12 o 
  -6  -3   3        6.15       13.41      2.54 o 
  -5  -3   3        8.24        7.29      1.05 o 
  -4  -3   3       11.03       10.85      1.20 o 
  -3  -3   3       11.48       10.91      0.67 o 
  -2  -3   3        7.41        9.55      0.48 o 
  -1  -3   3      178.23      205.14      4.60 o 
   0  -3   3      203.40      206.30      5.31 o 
   1  -3   3      391.73      390.60      7.68 o 
   2  -3   3      185.97      179.38      3.63 o 
   3  -3   3      136.35      140.74      2.84 o 
   4  -3   3       50.19       53.26      2.31 o 
   5  -3   3       63.55       61.51      2.07 o 
   6  -3   3       85.75       84.14      3.18 o 
   7  -3   3       13.72       13.36      2.05 o 
  -6  -2   3       28.34       32.24      2.78 o 
  -5  -2   3        6.62        5.99      0.79 o 
  -4  -2   3       19.83       19.61      0.74 o 
  -3  -2   3       27.33       26.39      1.10 o 
  -2  -2   3      631.18      663.26     16.67 o 
  -1  -2   3        0.36        0.18      0.48 o 
   0  -2   3     2464.11     2355.38     56.05 o 
   1  -2   3       95.47      110.36      2.30 o 
   2  -2   3        0.25        1.08      0.30 o 
   3  -2   3      108.70      111.57      2.73 o 
   4  -2   3        0.16        0.85      0.34 o 
   5  -2   3       18.81       19.76      0.99 o 
   6  -2   3        4.95        6.57      1.78 o 
   7  -2   3        6.78       13.81      2.17 o 
  -6  -1   3        0.19       -0.68      0.68 o 
  -5  -1   3       10.85        9.63      0.88 o 
  -4  -1   3       51.36       53.42      1.38 o 
  -3  -1   3       44.57       57.61      1.71 o 
  -2  -1   3      667.33      764.80     19.21 o 
  -1  -1   3     1160.29     1134.19     27.78 o 
   0  -1   3       57.50       62.87      3.21 o 
   1  -1   3      177.54      157.68      3.22 o 
   2  -1   3       41.96       40.77      0.86 o 
   3  -1   3      181.11      193.46      4.19 o 
   4  -1   3      303.34      302.77      8.22 o 
   5  -1   3      571.00      596.96     18.78 o 
   6  -1   3        0.11        0.79      0.89 o 
   7  -1   3        1.64        0.41      1.46 o 
  -7   0   3        0.22        1.91      1.32 o 
  -6   0   3        0.33        2.25      1.53 o 
  -5   0   3       43.72       41.64      3.01 o 
  -4   0   3        1.26        3.02      0.67 o 
  -3   0   3       23.31       27.13      1.78 o 
  -2   0   3       59.05       67.90      3.04 o 
  -1   0   3      968.60      865.19     23.92 o 
   0   0   3       40.83       45.18      1.58 o 
   1   0   3     1228.70     1188.43     25.37 o 
   2   0   3     1066.77     1140.23     23.33 o 
   3   0   3      603.64      628.06     13.36 o 
   4   0   3        0.00       -0.02      0.42 o 
   5   0   3        0.54        0.67      0.52 o 
   6   0   3        0.37        1.38      1.27 o 
  -7   1   3        1.80        1.20      1.66 o 
  -6   1   3        0.04        0.26      0.85 o 
  -5   1   3        3.85        4.56      0.55 o 
  -4   1   3      152.16      172.91      4.65 o 
  -3   1   3      473.81      519.82     15.24 o 
  -2   1   3       16.40       17.76      1.17 o 
  -1   1   3      128.83      133.70      3.43 o 
   0   1   3      103.51       99.71      2.74 o 
   1   1   3        9.44       12.94      0.45 o 
   2   1   3      162.56      166.70      3.17 o 
   3   1   3      676.77      703.57     13.54 o 
   4   1   3      431.27      439.96      9.76 o 
   5   1   3       11.78       11.38      1.28 o 
   6   1   3       11.32       11.07      1.43 o 
  -7   2   3        7.68        6.77      1.56 o 
  -6   2   3        2.02        1.88      0.61 o 
  -5   2   3       13.06       11.34      0.58 o 
  -4   2   3       51.82       51.32      1.58 o 
  -3   2   3      231.57      234.71     17.31 o 
  -2   2   3       64.85       70.05      2.01 o 
  -1   2   3       54.90       63.87      1.20 o 
   0   2   3      237.34      192.76      4.69 o 
   1   2   3     2060.27     2067.73     37.01 o 
   2   2   3      920.57      952.41     18.22 o 
   3   2   3      193.43      193.92      3.61 o 
   4   2   3       10.49       11.49      0.57 o 
   5   2   3        3.17        2.96      0.94 o 
   6   2   3        1.54        2.54      1.56 o 
  -7   3   3        0.00        0.40      1.53 o 
  -6   3   3       22.02       20.40      1.23 o 
  -5   3   3        9.00        9.95      0.57 o 
  -4   3   3      243.09      234.23      6.26 o 
  -3   3   3        0.02        0.04      0.62 o 
  -2   3   3      116.91      122.09      3.91 o 
  -1   3   3       36.44       33.32      0.97 o 
   0   3   3      324.09      328.52      6.72 o 
   1   3   3        0.17       -0.31      0.31 o 
   2   3   3      204.84      196.48      3.76 o 
   3   3   3      188.07      175.89      5.01 o 
   4   3   3        7.12        7.07      1.35 o 
   5   3   3        0.49       -0.49      1.47 o 
  -7   4   3        0.00       -0.80      1.06 o 
  -6   4   3        6.84        5.78      1.24 o 
  -5   4   3        2.28        0.86      0.35 o 
  -4   4   3        0.00        0.20      0.28 o 
  -3   4   3        5.24        5.41      0.41 o 
  -2   4   3       16.62       16.12      0.51 o 
  -1   4   3      221.25      228.37      4.75 o 
   0   4   3      273.23      257.62      4.94 o 
   1   4   3      548.30      536.08     10.00 o 
   2   4   3       56.88       52.40      1.23 o 
   3   4   3        1.07        0.69      0.63 o 
   4   4   3        6.79        5.90      1.41 o 
   5   4   3       14.00        7.10      2.37 o 
  -7   5   3        2.47        3.01      0.96 o 
  -6   5   3       16.27       19.37      2.05 o 
  -5   5   3       54.15       52.47      3.84 o 
  -4   5   3       43.82       45.30      2.64 o 
  -3   5   3       12.87       12.45      1.71 o 
  -2   5   3        1.55        0.01      0.34 o 
  -1   5   3       64.25       55.20      1.14 o 
   0   5   3       16.24       13.18      0.57 o 
   1   5   3      139.71      129.09      2.98 o 
   2   5   3       20.78       21.66      1.07 o 
   3   5   3        0.88        0.37      0.72 o 
   4   5   3        0.55        0.35      1.51 o 
  -6   6   3        1.93       -0.05      1.25 o 
  -5   6   3        8.93       11.17      1.93 o 
  -4   6   3       59.26       67.21      4.05 o 
  -3   6   3        1.36        1.41      1.64 o 
  -2   6   3       12.67        9.98      0.46 o 
  -1   6   3      133.27      131.55      3.57 o 
   0   6   3      121.81      117.91      3.32 o 
   1   6   3       82.76       83.65      2.78 o 
   2   6   3       16.40       18.12      1.04 o 
   3   6   3        0.01        0.76      1.00 o 
  -6   7   3        0.17        1.42      1.47 o 
  -5   7   3        3.62        5.22      2.49 o 
  -4   7   3       15.54       15.65      1.76 o 
  -3   7   3       75.63       79.18      4.67 o 
  -2   7   3       12.61       12.06      0.58 o 
  -1   7   3       18.29       18.41      0.90 o 
   0   7   3        0.02        2.09      0.80 o 
   1   7   3        8.80        8.53      1.11 o 
   2   7   3        0.26        0.94      1.03 o 
   3   7   3        7.52        6.24      1.73 o 
  -5   8   3        0.09        0.23      2.20 o 
  -4   8   3        0.03        1.52      2.02 o 
  -3   8   3        1.31        5.96      1.51 o 
  -2   8   3        0.50        0.24      1.25 o 
  -1   8   3        0.05       -0.14      0.64 o 
   0   8   3        5.72        5.47      1.73 o 
   1   8   3        0.52        0.87      0.88 o 
  -4   9   3        5.42        8.50      2.46 o 
  -3   9   3       12.65       19.40      3.16 o 
  -2   9   3        5.24        0.82      2.03 o 
  -1   9   3        3.33        4.41      2.02 o 
   0   9   3        0.49        0.23      1.67 o 
   2 -10   4        1.72        2.28      2.55 o 
  -1  -9   4       35.50       27.84      2.29 o 
   0  -9   4        0.88        0.62      0.95 o 
   1  -9   4        1.70        1.69      1.06 o 
   2  -9   4        0.16        5.07      1.90 o 
   3  -9   4        0.15       -0.45      2.24 o 
   4  -9   4        2.33        6.86      2.53 o 
   5  -9   4        4.29        5.24      1.97 o 
  -2  -8   4        0.22       -0.55      1.22 o 
  -1  -8   4       28.76       34.19      3.26 o 
   0  -8   4        5.33        6.75      1.11 o 
   1  -8   4        0.03       -0.91      0.97 o 
   2  -8   4       35.77       33.60      2.88 o 
   3  -8   4      304.11      302.57     21.32 o 
   4  -8   4       87.27       83.87      5.56 o 
   5  -8   4        1.61       -0.17      2.26 o 
  -3  -7   4        0.33       -0.95      1.85 o 
  -2  -7   4        6.89        5.92      1.01 o 
  -1  -7   4        0.12       -0.30      0.64 o 
   0  -7   4        4.63        6.39      0.96 o 
   1  -7   4       38.60       32.37      1.33 o 
   2  -7   4        8.62        9.05      0.58 o 
   3  -7   4        0.57        0.37      1.05 o 
   4  -7   4        9.52       10.46      1.99 o 
   5  -7   4        5.48        7.11      2.44 o 
   6  -7   4        5.01        3.36      2.27 o 
  -4  -6   4        2.06        3.13      1.73 o 
  -3  -6   4        0.04        0.72      0.87 o 
  -2  -6   4       11.34       12.19      1.08 o 
  -1  -6   4        1.18        1.00      0.57 o 
   0  -6   4        8.78        8.45      0.63 o 
   1  -6   4       39.75       39.23      1.47 o 
   2  -6   4      224.19      248.84      5.76 o 
   3  -6   4       97.47       93.83      3.58 o 
   4  -6   4        2.56        3.30      0.56 o 
   5  -6   4       14.72       15.15      2.46 o 
   6  -6   4        6.78        6.51      1.54 o 
  -5  -5   4        1.01        2.46      1.18 o 
  -4  -5   4        2.22        3.98      1.09 o 
  -3  -5   4       10.35        9.65      1.04 o 
  -2  -5   4        0.15       -0.40      0.58 o 
  -1  -5   4       15.13       16.54      0.63 o 
   0  -5   4        7.92        9.59      1.67 o 
   1  -5   4        0.19        1.53      1.33 o 
   2  -5   4       10.42        9.42      1.22 o 
   3  -5   4        0.97        2.45      0.89 o 
   4  -5   4        0.11       -0.41      0.41 o 
   5  -5   4       36.15       31.51      3.24 o 
   6  -5   4       59.27       59.38      4.09 o 
   7  -5   4       26.53       23.16      2.86 o 
  -5  -4   4        6.07        7.64      1.74 o 
  -4  -4   4        0.75       -0.11      1.67 o 
  -3  -4   4       12.12       11.15      0.93 o 
  -2  -4   4       28.09       31.29      1.18 o 
  -1  -4   4        0.13        0.57      0.41 o 
   0  -4   4      190.48      200.40      5.19 o 
   1  -4   4      294.77      318.90      6.91 o 
   2  -4   4      415.74      425.47      8.13 o 
   3  -4   4        1.20        1.36      0.26 o 
   4  -4   4       10.23        9.38      0.55 o 
   5  -4   4        2.56        3.48      0.52 o 
   6  -4   4        2.97        2.10      0.82 o 
   7  -4   4        5.44        7.40      1.72 o 
  -6  -3   4        0.10        1.41      1.58 o 
  -5  -3   4       29.11       29.56      1.77 o 
  -4  -3   4       12.39       10.72      0.81 o 
  -3  -3   4        7.30        7.58      1.13 o 
  -2  -3   4       24.91       30.76      1.39 o 
  -1  -3   4      281.83      284.56      5.91 o 
   0  -3   4      177.30      182.61      4.55 o 
   1  -3   4      177.06      179.92      4.17 o 
   2  -3   4       99.41      101.87      2.17 o 
   3  -3   4      107.41      105.74      2.51 o 
   4  -3   4       15.63       12.24      0.44 o 
   5  -3   4      161.06      161.83      5.28 o 
   6  -3   4       58.68       54.82      2.25 o 
   7  -3   4       27.02       24.49      2.29 o 
  -6  -2   4        1.38        1.59      1.12 o 
  -5  -2   4        2.19        4.47      0.92 o 
  -4  -2   4       17.83       15.39      0.69 o 
  -3  -2   4       75.13       66.73      2.25 o 
  -2  -2   4      213.72      205.20      5.56 o 
  -1  -2   4      103.20      126.88      3.05 o 
   0  -2   4      457.34      436.84     10.31 o 
   1  -2   4        0.94        0.43      0.27 o 
   2  -2   4        0.24        1.58      0.27 o 
   3  -2   4       92.53       96.82      2.18 o 
   4  -2   4       73.66       68.63      1.63 o 
   5  -2   4       14.28       11.81      0.81 o 
   6  -2   4        1.82        1.50      1.38 o 
   7  -2   4        0.22        1.30      1.41 o 
  -6  -1   4       10.44        9.39      1.20 o 
  -5  -1   4        1.23        1.95      0.66 o 
  -4  -1   4       74.35       72.73      1.91 o 
  -3  -1   4       11.23       14.44      0.58 o 
  -2  -1   4        1.71        4.81      1.13 o 
  -1  -1   4       94.04      105.58      3.71 o 
   0  -1   4     1090.99     1063.70     45.19 o 
   1  -1   4       21.42       29.77      0.83 o 
   2  -1   4        3.66        1.69      0.30 o 
   3  -1   4       73.47       82.33      1.51 o 
   4  -1   4      158.78      153.59      3.69 o 
   5  -1   4        0.33        0.37      0.94 o 
   6  -1   4        5.47        4.21      1.26 o 
  -7   0   4        2.32        4.87      1.41 o 
  -6   0   4        9.91       10.50      2.36 o 
  -5   0   4       98.85       99.66      3.49 o 
  -4   0   4       30.44       21.97      1.53 o 
  -3   0   4       19.46       22.14      1.48 o 
  -2   0   4        9.85        7.22      0.43 o 
  -1   0   4      588.21      561.41     16.44 o 
   0   0   4      212.21      194.69      4.48 o 
   1   0   4      506.79      519.26     14.01 o 
   2   0   4     1230.95     1354.30     31.77 o 
   3   0   4       57.27       61.59      1.77 o 
   4   0   4        0.04       -0.20      0.68 o 
   5   0   4       60.97       63.17      2.50 o 
   6   0   4        0.01       -0.59      2.48 o 
  -7   1   4        0.91        1.71      1.20 o 
  -6   1   4        0.82        0.84      0.60 o 
  -5   1   4       12.79       11.86      0.67 o 
  -4   1   4       78.13       90.58      4.86 o 
  -3   1   4       60.74       71.30      2.37 o 
  -2   1   4      317.08      331.67     20.80 o 
  -1   1   4       25.28       20.69      0.88 o 
   0   1   4       21.49       27.70      0.64 o 
   1   1   4      279.00      281.79      5.33 o 
   2   1   4      113.13      116.99      3.28 o 
   3   1   4       15.08       10.15      0.82 o 
   4   1   4        2.22        1.95      0.73 o 
   5   1   4       31.18       34.82      1.86 o 
   6   1   4        9.26        8.53      2.24 o 
  -7   2   4        0.81       -0.06      1.33 o 
  -6   2   4       46.39       39.01      1.26 o 
  -5   2   4       69.01       57.30      1.77 o 
  -4   2   4        7.88        7.30      1.76 o 
  -3   2   4       93.10       88.68      5.18 o 
  -2   2   4       96.88       89.54      2.41 o 
  -1   2   4      180.65      200.17      3.93 o 
   0   2   4       26.16       34.25      0.71 o 
   1   2   4     2151.91     2390.97     43.24 o 
   2   2   4      101.18      105.75      2.22 o 
   3   2   4      126.42      123.48      2.52 o 
   4   2   4       24.32       20.51      1.05 o 
   5   2   4        5.72        4.76      1.01 o 
   6   2   4        1.42        0.87      1.69 o 
  -7   3   4        0.19        0.68      1.37 o 
  -6   3   4       30.47       26.27      1.04 o 
  -5   3   4        0.01        0.24      0.50 o 
  -4   3   4       84.91      101.39      7.00 o 
  -3   3   4       35.34       40.51      1.10 o 
  -2   3   4        8.58       13.67      0.46 o 
  -1   3   4       15.92       14.18      0.39 o 
   0   3   4       96.75       97.55      2.01 o 
   1   3   4       30.70       25.53      1.03 o 
   2   3   4        2.83        3.30      0.52 o 
   3   3   4        8.93        7.24      0.59 o 
   4   3   4        0.43       -0.51      0.97 o 
   5   3   4        7.27        8.77      1.21 o 
  -7   4   4       28.26       24.56      2.31 o 
  -6   4   4       40.94       40.06      1.83 o 
  -5   4   4        2.82        3.15      0.35 o 
  -4   4   4       12.45       11.90      0.46 o 
  -3   4   4       11.08       10.38      0.54 o 
  -2   4   4       13.93       14.88      0.55 o 
  -1   4   4       37.24       33.70      0.78 o 
   0   4   4      203.26      200.02      3.84 o 
   1   4   4      155.01      156.31      3.22 o 
   2   4   4       14.66       12.92      0.83 o 
   3   4   4       38.77       34.20      1.30 o 
   4   4   4       21.45       24.57      1.79 o 
   5   4   4        4.76        5.33      1.74 o 
  -7   5   4        1.68        3.86      1.71 o 
  -6   5   4        6.16        8.44      2.62 o 
  -5   5   4       47.40       58.24      3.67 o 
  -4   5   4       50.33       48.37      3.09 o 
  -3   5   4      141.29      133.30      3.80 o 
  -2   5   4       13.20       17.19      0.49 o 
  -1   5   4       63.99       65.32      1.44 o 
   0   5   4        0.60        0.74      0.44 o 
   1   5   4       77.83       73.52      2.36 o 
   2   5   4        3.71        2.62      1.12 o 
   3   5   4       10.58        8.84      1.08 o 
   4   5   4       14.06       16.88      2.03 o 
  -6   6   4        4.10        5.30      1.43 o 
  -5   6   4        4.34        2.34      1.77 o 
  -4   6   4       25.16       22.79      2.22 o 
  -3   6   4        2.49        2.36      1.18 o 
  -2   6   4       54.55       53.84      2.53 o 
  -1   6   4      168.26      158.78      3.97 o 
   0   6   4       66.55       66.89      2.60 o 
   1   6   4       50.77       48.88      2.94 o 
   2   6   4        6.00        6.21      0.89 o 
   3   6   4        8.54        8.87      1.68 o 
  -6   7   4        0.02        3.24      2.04 o 
  -5   7   4        4.76        6.47      2.10 o 
  -4   7   4       13.66       16.22      1.70 o 
  -3   7   4       10.77       12.70      2.02 o 
  -2   7   4        2.91        3.02      0.63 o 
  -1   7   4       32.61       32.46      1.25 o 
   0   7   4        0.06        1.26      2.54 o 
   1   7   4        5.18        5.57      1.13 o 
   2   7   4        1.58        3.85      1.20 o 
  -5   8   4        1.18       -0.79      1.47 o 
  -4   8   4        2.47        3.65      2.08 o 
  -3   8   4       13.85       11.13      2.23 o 
  -2   8   4        5.00        4.82      0.86 o 
  -1   8   4        0.35        0.26      0.59 o 
   0   8   4       11.09        9.23      0.89 o 
   1   8   4        0.19        0.27      0.87 o 
  -4   9   4        2.17        2.29      1.79 o 
  -3   9   4        9.13        7.93      2.38 o 
  -2   9   4       13.98       14.49      3.73 o 
  -1   9   4        4.61        6.15      2.12 o 
   0   9   4        1.31        0.85      1.07 o 
  -1  -9   5        3.66        4.43      1.72 o 
   0  -9   5        0.29        0.89      0.84 o 
   1  -9   5        2.13        2.24      1.00 o 
   2  -9   5        0.10        0.45      1.79 o 
   3  -9   5        3.46       -0.90      2.14 o 
   4  -9   5        1.90        9.46      6.47 o 
  -2  -8   5        1.37        3.21      1.08 o 
  -1  -8   5        4.95        7.68      1.34 o 
   0  -8   5       24.69       27.53      1.85 o 
   1  -8   5        5.40        3.95      1.14 o 
   2  -8   5       17.33       14.91      1.45 o 
   3  -8   5       45.08       52.58      7.63 o 
   4  -8   5        1.88        9.00      6.56 o 
   5  -8   5        0.96        0.46      2.15 o 
  -3  -7   5        2.92        6.26      1.57 o 
  -2  -7   5        0.38        1.85      0.90 o 
  -1  -7   5        0.08        1.00      0.66 o 
   0  -7   5       38.59       36.80      1.48 o 
   1  -7   5      121.59      124.46      6.54 o 
   2  -7   5        0.02        1.17      0.96 o 
   3  -7   5        0.22        0.17      0.56 o 
   4  -7   5        2.35       10.18      1.99 o 
   5  -7   5       29.12       23.86      3.02 o 
   6  -7   5        3.10       -0.74      2.11 o 
  -4  -6   5        2.04        2.51      1.28 o 
  -3  -6   5        0.11        0.01      3.02 o 
  -2  -6   5        2.50        2.37      0.64 o 
  -1  -6   5       13.70       14.90      0.74 o 
   0  -6   5        2.00        4.63      0.91 o 
   1  -6   5       20.08       23.24      2.39 o 
   2  -6   5        5.91        7.43      5.08 o 
   3  -6   5        0.00        0.35      0.41 o 
   4  -6   5        0.05       -0.42      0.44 o 
   5  -6   5       52.42       49.21      3.91 o 
   6  -6   5        7.13       10.59      2.57 o 
  -5  -5   5        2.08        3.91      1.73 o 
  -4  -5   5        4.96        8.49      2.60 o 
  -3  -5   5       11.77       11.76      1.53 o 
  -2  -5   5        0.60        1.12      0.99 o 
  -1  -5   5       27.31       33.24      2.87 o 
   0  -5   5      238.23      259.45      9.41 o 
   1  -5   5       26.69       22.40      0.68 o 
   2  -5   5        0.73        0.05      0.88 o 
   3  -5   5       26.14       25.15      0.87 o 
   4  -5   5       21.71       21.01      0.79 o 
   5  -5   5       37.60       31.48      1.75 o 
   6  -5   5       98.80      101.80      6.64 o 
   7  -5   5        3.38        3.26      2.35 o 
  -5  -4   5       12.86       15.98      2.02 o 
  -4  -4   5        0.00        1.51      0.94 o 
  -3  -4   5       20.12       18.78      2.52 o 
  -2  -4   5      147.37      145.79      3.73 o 
  -1  -4   5       30.63       22.41      0.83 o 
   0  -4   5       32.58       30.09      2.18 o 
   1  -4   5       22.03       25.02      0.86 o 
   2  -4   5       68.55       78.09      1.85 o 
   3  -4   5       14.83       11.86      0.45 o 
   4  -4   5       36.91       33.73      1.21 o 
   5  -4   5       18.67       18.19      0.71 o 
   6  -4   5       23.47       23.46      4.46 o 
   7  -4   5        2.01        1.09      1.55 o 
  -5  -3   5       32.23       30.38      1.98 o 
  -4  -3   5        4.36        5.28      0.93 o 
  -3  -3   5        2.66        2.47      0.42 o 
  -2  -3   5        3.84       11.12      0.82 o 
  -1  -3   5      732.16      781.76     16.58 o 
   0  -3   5      137.00      133.00      2.40 o 
   1  -3   5        0.03        0.58      0.75 o 
   2  -3   5        0.50       -0.42      0.42 o 
   3  -3   5      299.04      307.04      7.14 o 
   4  -3   5       14.90       13.80      0.51 o 
   5  -3   5      338.16      358.90     14.82 o 
   6  -3   5       28.25       31.05      2.60 o 
   7  -3   5        2.45        2.17      1.82 o 
  -6  -2   5        0.39        1.13      1.16 o 
  -5  -2   5       10.21       12.73      1.46 o 
  -4  -2   5        2.15        0.78      0.44 o 
  -3  -2   5        2.71        1.93      0.41 o 
  -2  -2   5       15.01       14.05      0.57 o 
  -1  -2   5        0.18        0.09      0.32 o 
   0  -2   5      413.25      362.76      7.70 o 
   1  -2   5      192.98      206.13      4.50 o 
   2  -2   5       21.84       27.26      0.88 o 
   3  -2   5      235.84      248.09      5.63 o 
   4  -2   5      245.91      243.41      6.09 o 
   5  -2   5        0.03       -0.41      2.05 o 
   6  -2   5        0.67        1.34      1.15 o 
   7  -2   5        0.00       -0.88      1.95 o 
  -6  -1   5       15.14       13.91      1.38 o 
  -5  -1   5        5.58        4.54      0.80 o 
  -4  -1   5       72.10       66.55      3.51 o 
  -3  -1   5        0.61        3.63      0.39 o 
  -2  -1   5       68.05       74.05      1.89 o 
  -1  -1   5        4.35        0.18      0.53 o 
   0  -1   5      413.14      387.16     10.41 o 
   1  -1   5        3.12        3.69      0.22 o 
   2  -1   5        0.12        0.82      0.37 o 
   3  -1   5      151.03      143.34      3.63 o 
   4  -1   5      395.00      412.01     11.23 o 
   5  -1   5        0.06       -0.83      0.96 o 
   6  -1   5        5.66        4.93      1.90 o 
  -7   0   5        9.24        5.77      1.92 o 
  -6   0   5        5.10        5.10      2.10 o 
  -5   0   5        7.32        7.66      0.63 o 
  -4   0   5        1.02        2.53      1.71 o 
  -3   0   5      292.09      304.00     10.50 o 
  -2   0   5      164.35      163.13      5.42 o 
  -1   0   5      494.19      455.36     11.52 o 
   0   0   5       37.52       36.18      1.35 o 
   1   0   5     1101.52     1078.45     20.16 o 
   2   0   5     1019.58     1085.82     24.53 o 
   3   0   5       29.79       30.40      1.17 o 
   4   0   5       26.66       25.32      1.33 o 
   5   0   5       25.58       25.09      1.47 o 
   6   0   5        0.11       -0.35      2.02 o 
  -7   1   5        1.17        1.88      1.54 o 
  -6   1   5        1.18        1.93      0.71 o 
  -5   1   5        6.13        7.60      0.72 o 
  -4   1   5       13.63       12.01      0.84 o 
  -3   1   5        0.45       -0.17      0.87 o 
  -2   1   5      377.10      406.47     12.10 o 
  -1   1   5       69.99       78.51      1.81 o 
   0   1   5        7.74        4.44      0.46 o 
   1   1   5        2.35        3.56      0.61 o 
   2   1   5       23.91       19.15      0.75 o 
   3   1   5       31.28       25.18      1.11 o 
   4   1   5        1.34        0.29      0.59 o 
   5   1   5        0.53       -1.07      1.24 o 
   6   1   5       68.40       76.77      4.78 o 
  -7   2   5        2.30        3.82      0.85 o 
  -6   2   5        1.40        1.10      0.59 o 
  -5   2   5       16.87       15.26      0.80 o 
  -4   2   5        2.56        3.36      1.10 o 
  -3   2   5        2.44        1.56      0.63 o 
  -2   2   5       51.31       54.62      1.42 o 
  -1   2   5      255.35      240.03      4.95 o 
   0   2   5       93.28       78.02      1.51 o 
   1   2   5      246.99      263.54      4.58 o 
   2   2   5        0.72        0.06      0.34 o 
   3   2   5       35.10       33.84      1.04 o 
   4   2   5        0.00        0.12      0.45 o 
   5   2   5        4.65        6.22      1.27 o 
   6   2   5        2.04        3.96      3.32 o 
  -7   3   5        6.43        7.10      1.65 o 
  -6   3   5       25.34       26.08      0.96 o 
  -5   3   5        9.45        7.92      1.42 o 
  -4   3   5       32.49       32.56      2.49 o 
  -3   3   5       29.31       34.45      1.13 o 
  -2   3   5       10.28        6.18      0.35 o 
  -1   3   5       44.59       43.72      0.93 o 
   0   3   5       49.66       51.82      1.11 o 
   1   3   5        0.49        0.08      0.46 o 
   2   3   5        0.21        0.80      0.46 o 
   3   3   5        0.09       -0.43      0.43 o 
   4   3   5       10.01        9.53      1.66 o 
   5   3   5        9.20       10.31      2.62 o 
  -7   4   5       11.49       11.65      2.24 o 
  -6   4   5       20.07       19.92      1.30 o 
  -5   4   5        2.53        2.46      0.61 o 
  -4   4   5       43.51       42.78      1.78 o 
  -3   4   5        7.68        8.83      0.61 o 
  -2   4   5        6.41        6.62      0.49 o 
  -1   4   5      105.64      104.63      2.22 o 
   0   4   5      132.18      136.14      2.84 o 
   1   4   5       19.94       15.60      1.00 o 
   2   4   5        1.99        1.43      0.62 o 
   3   4   5        5.65        5.50      0.73 o 
   4   4   5       28.90       32.85      2.37 o 
   5   4   5        6.15       10.56      2.85 o 
  -7   5   5        0.16       -1.66      1.66 o 
  -6   5   5        3.98        3.20      1.54 o 
  -5   5   5       39.59       39.63      2.70 o 
  -4   5   5       45.32       42.74      2.75 o 
  -3   5   5      269.61      276.93      8.84 o 
  -2   5   5        4.68        8.04      0.73 o 
  -1   5   5        7.93        7.47      0.81 o 
   0   5   5       39.47       40.71      1.14 o 
   1   5   5      143.35      139.83      3.31 o 
   2   5   5        5.25        4.96      1.39 o 
   3   5   5        0.02       -0.90      1.28 o 
   4   5   5        4.33        5.45      1.86 o 
  -6   6   5       11.34       14.54      1.65 o 
  -5   6   5       11.53       16.20      2.05 o 
  -4   6   5       50.33       52.27      3.31 o 
  -3   6   5        2.55        2.44      0.86 o 
  -2   6   5       17.71       15.89      0.63 o 
  -1   6   5        7.99        6.62      0.53 o 
   0   6   5       15.84       14.75      0.78 o 
   1   6   5       32.55       31.81      2.09 o 
   2   6   5       20.82       20.66      1.14 o 
   3   6   5       10.59       12.96      1.97 o 
  -6   7   5        0.01       -1.48      1.99 o 
  -5   7   5       14.97       20.85      2.56 o 
  -4   7   5       71.24       71.65      5.04 o 
  -3   7   5        9.45       10.01      2.02 o 
  -2   7   5        3.48        2.86      0.55 o 
  -1   7   5        7.09        7.02      0.56 o 
   0   7   5        7.50        9.49      0.81 o 
   1   7   5        0.55        0.64      0.79 o 
   2   7   5        0.02        0.30      1.01 o 
  -5   8   5        1.98       -0.28      1.41 o 
  -4   8   5        0.25       -0.23      2.14 o 
  -3   8   5        3.74        5.73      2.17 o 
  -2   8   5        0.13        0.79      0.95 o 
  -1   8   5        4.63        8.77      2.00 o 
   0   8   5       21.73       23.06      1.57 o 
   1   8   5        1.65        2.69      1.05 o 
  -4   9   5        4.07        0.39      2.52 o 
  -3   9   5        1.96        6.49      2.33 o 
  -2   9   5       13.51       16.98      2.04 o 
  -1   9   5        5.33        5.57      1.91 o 
  -1  -9   6        0.39        1.45      1.56 o 
   0  -9   6        0.55        1.33      1.14 o 
   1  -9   6        0.24        1.03      1.20 o 
   2  -9   6       22.75       27.47      2.86 o 
   3  -9   6        3.28       10.01      2.36 o 
   4  -9   6       18.22       17.53      2.48 o 
  -2  -8   6        4.17        5.90      1.78 o 
  -1  -8   6        2.95        3.36      0.89 o 
   0  -8   6       25.86       29.91      1.94 o 
   1  -8   6        0.51       -0.82      2.12 o 
   2  -8   6        2.00        3.47      0.66 o 
   3  -8   6        9.72       11.43      2.09 o 
   4  -8   6        0.04        1.47      2.04 o 
   5  -8   6        0.00       -2.10      2.10 o 
  -3  -7   6        0.04       -0.83      1.84 o 
  -2  -7   6        0.28        0.30      0.67 o 
  -1  -7   6        0.01        0.90      0.93 o 
   0  -7   6        4.13        5.37      0.71 o 
   1  -7   6        0.10        0.62      0.56 o 
   2  -7   6        0.01       -0.39      0.64 o 
   3  -7   6       32.35       35.46      1.96 o 
   4  -7   6        1.13        0.51      1.93 o 
   5  -7   6       28.53       25.15      3.20 o 
   6  -7   6        2.76        3.65      2.40 o 
  -4  -6   6        1.29        0.22      1.78 o 
  -3  -6   6        0.60        1.53      1.64 o 
  -2  -6   6       13.24       10.54      1.36 o 
  -1  -6   6       20.28       18.41      0.84 o 
   0  -6   6        4.17        5.88      1.22 o 
   1  -6   6        0.06       -0.65      0.65 o 
   2  -6   6       29.62       35.02      2.95 o 
   3  -6   6        3.50        2.24      0.41 o 
   4  -6   6        2.62        1.50      0.66 o 
   5  -6   6        2.04        2.17      1.41 o 
   6  -6   6        0.01        2.41      2.29 o 
  -4  -5   6        0.13        3.48      1.36 o 
  -3  -5   6        6.10        9.03      3.21 o 
  -2  -5   6        1.63        3.72      0.52 o 
  -1  -5   6        0.61        0.37      0.97 o 
   0  -5   6       10.72       10.96      1.18 o 
   1  -5   6       22.72       17.77      0.84 o 
   2  -5   6       22.05       27.39      0.88 o 
   3  -5   6       14.40       11.30      0.70 o 
   4  -5   6       17.79       15.26      0.54 o 
   5  -5   6        0.49        0.96      0.83 o 
   6  -5   6        0.73        1.73      3.17 o 
  -5  -4   6        3.26        3.41      1.73 o 
  -4  -4   6       13.25       11.94      2.74 o 
  -3  -4   6      103.52       92.24      5.40 o 
  -2  -4   6      190.41      168.60      4.68 o 
  -1  -4   6       11.34       15.23      0.59 o 
   0  -4   6       80.56       81.08      1.58 o 
   1  -4   6       14.48       11.44      0.69 o 
   2  -4   6       36.71       41.65      1.12 o 
   3  -4   6       80.07       73.96      2.13 o 
   4  -4   6        0.08       -0.12      0.31 o 
   5  -4   6        2.45        1.04      1.07 o 
   6  -4   6        1.71        1.50      2.64 o 
   7  -4   6        4.32        3.22      1.84 o 
  -6  -3   6        0.23        0.45      1.18 o 
  -5  -3   6       13.10       14.81      1.30 o 
  -4  -3   6       10.08       12.91      0.97 o 
  -3  -3   6       10.08        9.75      2.15 o 
  -2  -3   6        6.94        5.75      0.37 o 
  -1  -3   6       84.12       80.04      2.18 o 
   0  -3   6      134.82      140.32      3.09 o 
   1  -3   6        8.88        8.46      0.65 o 
   2  -3   6       17.25       15.52      0.50 o 
   3  -3   6      209.60      218.05      4.96 o 
   4  -3   6        9.48        9.50      0.44 o 
   5  -3   6       31.64       28.10      1.16 o 
   6  -3   6        6.40        4.81      1.02 o 
   7  -3   6        0.07        0.64      1.35 o 
  -6  -2   6        0.00       -0.46      1.08 o 
  -5  -2   6       92.44       91.02      3.43 o 
  -4  -2   6      149.40      133.91      6.40 o 
  -3  -2   6       19.85       13.95      0.71 o 
  -2  -2   6       46.70       40.30      1.23 o 
  -1  -2   6      167.34      184.42      7.20 o 
   0  -2   6       72.11       60.84      1.34 o 
   1  -2   6       94.64       97.31      2.07 o 
   2  -2   6      213.30      228.73      4.47 o 
   3  -2   6       65.39       74.59      2.57 o 
   4  -2   6       24.81       23.78      0.81 o 
   5  -2   6       26.72       24.61      1.42 o 
   6  -2   6        3.97        4.45      1.13 o 
  -6  -1   6       25.74       28.12      2.97 o 
  -5  -1   6        0.09        1.83      0.80 o 
  -4  -1   6       40.90       35.99      3.02 o 
  -3  -1   6        1.75        3.46      0.56 o 
  -2  -1   6       11.80       11.89      0.69 o 
  -1  -1   6       25.76       34.51      1.00 o 
   0  -1   6     1248.30     1297.08     45.58 o 
   1  -1   6       49.57       41.25      1.18 o 
   2  -1   6       14.15        8.49      0.87 o 
   3  -1   6        1.55        2.34      0.39 o 
   4  -1   6      122.42      135.42      4.54 o 
   5  -1   6       17.15       15.84      2.17 o 
   6  -1   6       13.38       12.39      1.44 o 
  -6   0   6       25.37       21.00      1.46 o 
  -5   0   6       98.05       92.61      3.05 o 
  -4   0   6        3.59        2.41      0.45 o 
  -3   0   6       78.00       77.81      4.81 o 
  -2   0   6       80.99       80.69      2.90 o 
  -1   0   6        1.26        0.29      0.30 o 
   0   0   6       20.19       15.09      0.73 o 
   1   0   6     1689.37     1796.76     59.15 o 
   2   0   6      500.83      575.92     14.53 o 
   3   0   6       26.99       25.20      0.90 o 
   4   0   6        0.07        0.59      0.68 o 
   5   0   6        1.67        1.25      1.03 o 
   6   0   6        0.03       -1.13      1.13 o 
  -7   1   6        4.66        5.06      1.19 o 
  -6   1   6        1.38        2.33      0.74 o 
  -5   1   6        0.20       -0.55      0.55 o 
  -4   1   6       14.94       12.03      1.14 o 
  -3   1   6       58.11       60.15      2.42 o 
  -2   1   6      103.36      112.01      4.13 o 
  -1   1   6      230.33      248.09      4.96 o 
   0   1   6      219.77      231.15      5.30 o 
   1   1   6        1.82        1.78      0.43 o 
   2   1   6      182.50      202.57      3.89 o 
   3   1   6       22.35       24.40      0.93 o 
   4   1   6        0.52        0.32      0.65 o 
   5   1   6        0.24        1.03      1.30 o 
   6   1   6      140.15      155.75     18.87 o 
  -7   2   6       13.80        9.62      1.83 o 
  -6   2   6       91.29       88.40      3.15 o 
  -5   2   6        3.59        4.39      1.19 o 
  -4   2   6        0.16        0.55      0.66 o 
  -3   2   6        2.61        2.24      0.47 o 
  -2   2   6       78.89       82.41      2.14 o 
  -1   2   6       55.40       55.36      1.06 o 
   0   2   6       74.58       75.37      1.72 o 
   1   2   6      180.30      167.65      3.32 o 
   2   2   6       39.70       35.91      1.50 o 
   3   2   6       33.36       34.56      1.04 o 
   4   2   6        9.69       13.78      0.72 o 
   5   2   6        0.61        1.85      1.22 o 
  -7   3   6        2.63        1.87      1.64 o 
  -6   3   6       11.91       13.51      0.98 o 
  -5   3   6        8.49        8.76      1.04 o 
  -4   3   6       20.63       23.33      1.04 o 
  -3   3   6        0.27        0.01      0.52 o 
  -2   3   6      226.65      255.40      6.34 o 
  -1   3   6      480.87      536.19     11.27 o 
   0   3   6       15.86       16.50      0.81 o 
   1   3   6        0.14        3.66      0.75 o 
   2   3   6       10.37       13.29      0.59 o 
   3   3   6        0.40        0.29      0.70 o 
   4   3   6        0.04        1.73      1.24 o 
   5   3   6       83.01      113.11      6.62 o 
  -7   4   6        5.88        3.64      1.84 o 
  -6   4   6        8.11        6.89      1.06 o 
  -5   4   6        0.00        0.52      0.38 o 
  -4   4   6       59.94       56.05      2.05 o 
  -3   4   6        2.03        2.83      0.63 o 
  -2   4   6       24.51       24.87      0.69 o 
  -1   4   6      100.71       99.88      2.29 o 
   0   4   6      191.15      194.34      4.39 o 
   1   4   6       33.63       25.39      0.78 o 
   2   4   6        6.41        7.32      0.92 o 
   3   4   6        0.68        0.16      0.65 o 
   4   4   6        8.00        6.92      2.12 o 
  -6   5   6        3.29        5.38      1.77 o 
  -5   5   6       13.38       18.05      2.07 o 
  -4   5   6        3.53        2.82      0.45 o 
  -3   5   6       10.05        8.56      0.62 o 
  -2   5   6       23.09       22.20      0.67 o 
  -1   5   6        2.22        2.57      0.49 o 
   0   5   6       24.42       24.18      0.81 o 
   1   5   6       65.99       66.78      1.76 o 
   2   5   6        1.55        4.55     28.08 o 
   3   5   6       24.04       26.48      1.62 o 
   4   5   6       81.73       98.22      6.88 o 
  -6   6   6       13.91       13.71      2.06 o 
  -5   6   6        2.04        0.86      1.26 o 
  -4   6   6       48.56       43.45      2.91 o 
  -3   6   6       48.27       45.21      3.83 o 
  -2   6   6        4.32        4.20      0.39 o 
  -1   6   6        6.25        5.21      0.50 o 
   0   6   6       21.69       19.51      0.86 o 
   1   6   6        0.65       -0.50      0.63 o 
   2   6   6       13.95       15.72      1.58 o 
   3   6   6        0.47       -0.41      1.73 o 
  -6   7   6        7.43        8.44      2.11 o 
  -5   7   6        7.67        1.53      1.93 o 
  -4   7   6        0.69        2.15      1.41 o 
  -3   7   6       47.04       43.42      3.37 o 
  -2   7   6       13.96       14.27      1.05 o 
  -1   7   6        4.85        4.66      0.52 o 
   0   7   6        0.39        0.71      0.61 o 
   1   7   6        5.02        5.07      0.84 o 
   2   7   6       22.04       23.97      2.92 o 
  -5   8   6        1.57        1.13      2.16 o 
  -4   8   6        9.74        6.53      1.63 o 
  -3   8   6        0.48        0.22      1.51 o 
  -2   8   6        0.00       -0.24      1.94 o 
  -1   8   6        7.72        8.97      1.98 o 
   0   8   6        4.20        4.82      0.83 o 
   1   8   6        0.09        1.47      0.90 o 
  -3   9   6        0.81        1.95      2.44 o 
  -2   9   6       19.61       26.27      2.87 o 
  -1   9   6        0.06       -2.02      2.02 o 
   0  -9   7        0.74        0.37      1.06 o 
   1  -9   7        9.99        6.72      1.32 o 
   2  -9   7       32.91       37.21      3.66 o 
   3  -9   7        1.72        3.04      2.25 o 
   4  -9   7        9.37       17.27      3.11 o 
  -2  -8   7        8.45        8.73      1.78 o 
  -1  -8   7        6.44        8.50      1.10 o 
   0  -8   7        0.21        0.40      0.97 o 
   1  -8   7        2.78        0.85      0.93 o 
   2  -8   7        0.53       -0.07      1.94 o 
   3  -8   7        2.07        3.23      2.04 o 
   4  -8   7        1.85        5.67      2.16 o 
   5  -8   7        6.82        3.52      2.16 o 
  -3  -7   7        0.00       -0.44      1.89 o 
  -2  -7   7        3.30        5.03      0.90 o 
  -1  -7   7        1.61        1.26      0.72 o 
   0  -7   7       11.74       11.17      0.98 o 
   1  -7   7       14.25       20.58      2.40 o 
   2  -7   7        0.58        0.41      0.66 o 
   3  -7   7       10.50       10.72      0.93 o 
   4  -7   7        0.07        1.54      1.31 o 
   5  -7   7       11.93        9.43      2.23 o 
   6  -7   7       11.76        6.22      2.28 o 
  -4  -6   7        4.52        5.50      1.89 o 
  -3  -6   7        1.40        1.53      1.14 o 
  -2  -6   7       13.01       12.48      0.82 o 
  -1  -6   7        4.06        1.71      0.64 o 
   0  -6   7       35.41       35.13      1.76 o 
   1  -6   7       25.94       26.05      1.00 o 
   2  -6   7       21.89       20.76      3.25 o 
   3  -6   7        1.05        1.47      0.33 o 
   4  -6   7       12.79        8.18      0.44 o 
   5  -6   7       55.77       53.91      3.50 o 
   6  -6   7        0.06        2.12      2.30 o 
  -4  -5   7        0.01       -0.87      0.91 o 
  -3  -5   7        0.01       -0.93      0.93 o 
  -2  -5   7       25.97       24.39      2.26 o 
  -1  -5   7       36.46       42.45      1.84 o 
   0  -5   7       75.59       77.74      2.63 o 
   1  -5   7       23.52       21.56      0.84 o 
   2  -5   7        0.29        1.89      1.41 o 
   3  -5   7       32.98       29.68      0.91 o 
   4  -5   7        0.03        0.16      0.52 o 
   5  -5   7        3.92        3.75      0.72 o 
   6  -5   7       13.12       15.42      2.59 o 
  -5  -4   7        0.17        2.02      1.23 o 
  -4  -4   7        0.89       -1.41      2.32 o 
  -3  -4   7        0.86        2.10      0.63 o 
  -2  -4   7       12.39       14.15      1.51 o 
  -1  -4   7        3.51        5.09      0.43 o 
   0  -4   7      171.22      166.88      4.26 o 
   1  -4   7       16.70       14.13      0.87 o 
   2  -4   7       30.92       30.70      1.09 o 
   3  -4   7        1.11        0.61      0.45 o 
   4  -4   7      192.03      194.05      5.60 o 
   5  -4   7       11.46       11.43      0.77 o 
   6  -4   7        2.09        2.03      1.16 o 
  -5  -3   7       17.09       17.95      1.33 o 
  -4  -3   7       33.30       38.15      2.35 o 
  -3  -3   7        1.65        1.49      0.39 o 
  -2  -3   7       24.13       27.93      1.00 o 
  -1  -3   7        0.58        0.08      0.95 o 
   0  -3   7       90.58       84.80      2.25 o 
   1  -3   7        9.06        9.39      0.51 o 
   2  -3   7        0.47        0.35      0.27 o 
   3  -3   7       20.64       20.43      0.60 o 
   4  -3   7       10.01       12.07      0.49 o 
   5  -3   7        4.33        4.74      0.67 o 
   6  -3   7        2.46        1.64      1.75 o 
  -6  -2   7        3.17        2.84      1.70 o 
  -5  -2   7       54.07       59.22      2.44 o 
  -4  -2   7       28.01       27.16      1.34 o 
  -3  -2   7        7.00        8.61      0.41 o 
  -2  -2   7       87.22       83.00      2.62 o 
  -1  -2   7      391.30      380.92      8.40 o 
   0  -2   7       16.68       14.48      0.89 o 
   1  -2   7      185.32      200.81      5.56 o 
   2  -2   7       10.38       10.13      0.35 o 
   3  -2   7      187.89      183.27      4.46 o 
   4  -2   7        0.82        0.27      0.40 o 
   5  -2   7       58.53       59.42      2.00 o 
   6  -2   7        0.13        0.28      0.95 o 
  -6  -1   7       49.88       51.67      2.67 o 
  -5  -1   7       11.75       18.44      1.62 o 
  -4  -1   7       70.48       66.19      2.04 o 
  -3  -1   7        6.44        4.73      1.16 o 
  -2  -1   7       53.31       56.21      1.89 o 
  -1  -1   7       33.75       38.98      1.84 o 
   0  -1   7     1608.19     1696.25     33.16 o 
   1  -1   7       84.91       71.96      3.29 o 
   2  -1   7      127.90      121.72      2.40 o 
   3  -1   7       71.49       70.35      2.51 o 
   4  -1   7       78.29       79.11      4.41 o 
   5  -1   7        2.87        2.79      0.67 o 
   6  -1   7       22.05       25.69      5.94 o 
  -6   0   7       19.50       18.66      1.95 o 
  -5   0   7       33.62       34.24      1.47 o 
  -4   0   7        0.42        0.83      0.44 o 
  -3   0   7       42.53       41.83      2.93 o 
  -2   0   7       48.74       45.30      1.74 o 
  -1   0   7      165.85      166.35      3.95 o 
   0   0   7       55.82       67.10      1.90 o 
   1   0   7      274.80      272.72      5.41 o 
   2   0   7        0.02        0.91      0.41 o 
   3   0   7       67.78       74.49      2.19 o 
   4   0   7        0.10        0.29      0.72 o 
   5   0   7        5.17        2.45      0.75 o 
   6   0   7        1.06       -0.32      2.12 o 
  -7   1   7       29.24       30.50      1.87 o 
  -6   1   7       12.75       15.85      1.14 o 
  -5   1   7        1.04        1.27      0.58 o 
  -4   1   7        0.64        0.89      0.51 o 
  -3   1   7       36.79       39.37      1.50 o 
  -2   1   7       14.15       13.80      0.50 o 
  -1   1   7      819.31      882.64     17.27 o 
   0   1   7       50.68       51.52      1.19 o 
   1   1   7       77.30       65.42      1.53 o 
   2   1   7        0.01        2.38      0.62 o 
   3   1   7       11.20        9.03      0.72 o 
   4   1   7        7.58        6.95      0.91 o 
   5   1   7        0.05        0.51      1.34 o 
   6   1   7        8.34       12.06      2.70 o 
  -7   2   7       20.08       15.43      1.77 o 
  -6   2   7       72.75       72.97      2.98 o 
  -5   2   7        0.57        2.33      1.53 o 
  -4   2   7        2.94        2.52      0.53 o 
  -3   2   7       64.33       57.98      1.84 o 
  -2   2   7        1.18        1.72      0.29 o 
  -1   2   7       68.34       58.31      1.17 o 
   0   2   7        3.23        3.65      0.38 o 
   1   2   7        0.07        0.03      0.64 o 
   2   2   7      105.95      109.98      2.11 o 
   3   2   7        0.73        2.01      0.39 o 
   4   2   7       11.41       15.98      1.38 o 
   5   2   7        1.29       -1.18      1.18 o 
  -7   3   7        0.17        0.79      1.25 o 
  -6   3   7        6.48        5.17      0.84 o 
  -5   3   7       32.72       33.69      1.27 o 
  -4   3   7        2.26        2.34      0.47 o 
  -3   3   7      147.02      143.03      3.87 o 
  -2   3   7      402.14      452.41     10.41 o 
  -1   3   7      197.80      223.72      4.35 o 
   0   3   7       37.04       38.82      0.95 o 
   1   3   7       75.11       82.29      1.51 o 
   2   3   7       26.10       22.43      1.85 o 
   3   3   7       27.91       32.21      1.20 o 
   4   3   7        0.18        2.55      1.46 o 
   5   3   7        1.34        3.10      1.93 o 
  -7   4   7        5.94        5.81      1.45 o 
  -6   4   7        1.36        0.31      0.80 o 
  -5   4   7       28.04       27.78      1.37 o 
  -4   4   7      367.67      365.99     12.86 o 
  -3   4   7       23.40       21.75      0.74 o 
  -2   4   7       20.39       21.92      0.94 o 
  -1   4   7       14.67       12.69      0.49 o 
   0   4   7       88.26       89.76      2.30 o 
   1   4   7       42.01       39.14      1.07 o 
   2   4   7       87.87       74.41      2.30 o 
   3   4   7        1.59        1.07      1.09 o 
   4   4   7        7.46        6.93      1.80 o 
  -6   5   7        0.09        0.63      1.49 o 
  -5   5   7        3.22        1.26      1.09 o 
  -4   5   7       44.30       41.63      1.89 o 
  -3   5   7        5.09        6.51      1.25 o 
  -2   5   7        0.85        0.69      0.49 o 
  -1   5   7        0.86        2.03      0.96 o 
   0   5   7        0.47        0.40      0.40 o 
   1   5   7       47.65       41.44      1.46 o 
   2   5   7        0.18        0.40      0.76 o 
   3   5   7       22.33       23.94      1.68 o 
   4   5   7       15.25       23.51      3.14 o 
  -6   6   7        7.40        9.90      1.95 o 
  -5   6   7       75.36       78.94      5.79 o 
  -4   6   7        1.45        1.48      1.19 o 
  -3   6   7       53.93       51.26      3.12 o 
  -2   6   7       12.13       12.23      0.62 o 
  -1   6   7        1.20        0.17      0.47 o 
   0   6   7       33.18       29.49      1.16 o 
   1   6   7       77.40       78.78      3.11 o 
   2   6   7        3.04        7.04      1.47 o 
   3   6   7        0.14        4.32      2.30 o 
  -5   7   7        0.71       -1.20      2.34 o 
  -4   7   7       12.15       12.85      1.70 o 
  -3   7   7       20.29       22.41      1.91 o 
  -2   7   7       26.95       27.13      2.03 o 
  -1   7   7        0.63        0.08      0.56 o 
   0   7   7        1.59        2.48      1.28 o 
   1   7   7        8.84        6.89      0.98 o 
   2   7   7       26.93       29.77      4.17 o 
  -5   8   7        4.36        5.85      2.56 o 
  -4   8   7        9.11       11.45      2.31 o 
  -3   8   7        0.41        2.85      2.07 o 
  -2   8   7        4.28        4.04      2.16 o 
  -1   8   7        2.41        1.40      1.06 o 
   0   8   7       20.18       16.65      1.68 o 
   0  -9   8        0.38       -0.50      1.47 o 
   1  -9   8        0.58       -1.35      1.91 o 
   2  -9   8        4.53        7.83      2.31 o 
   3  -9   8        6.36       13.66      2.48 o 
   4  -9   8        2.65        2.49      2.49 o 
  -2  -8   8       43.11       38.95      3.52 o 
  -1  -8   8       42.57       42.21      2.80 o 
   0  -8   8        1.21        3.20      1.20 o 
   1  -8   8        0.84        1.97      1.18 o 
   2  -8   8        0.02        1.04      0.71 o 
   3  -8   8        0.18        1.47      2.04 o 
   4  -8   8        0.44        0.62      1.99 o 
   5  -8   8        4.02        0.85      2.22 o 
  -3  -7   8        0.39        1.94      1.99 o 
  -2  -7   8        0.03        0.77      0.80 o 
  -1  -7   8        1.63        2.42      0.98 o 
   0  -7   8        0.11       -0.47      1.01 o 
   1  -7   8        0.00       -0.18      0.73 o 
   2  -7   8        1.19        0.83      1.35 o 
   3  -7   8       19.37       18.55      0.80 o 
   4  -7   8        7.16        6.68      1.43 o 
   5  -7   8        4.63        8.87      2.23 o 
   6  -7   8        1.57        1.26      2.51 o 
  -4  -6   8        0.09        1.50      1.38 o 
  -3  -6   8       92.79       91.48      3.53 o 
  -2  -6   8      125.32      131.31      5.25 o 
  -1  -6   8        0.32       -0.60      0.60 o 
   0  -6   8        4.25        5.61      1.64 o 
   1  -6   8        2.40        3.29      0.75 o 
   2  -6   8       38.97       39.37      1.57 o 
   3  -6   8        9.66        8.43      0.52 o 
   4  -6   8       15.87       11.44      0.73 o 
   5  -6   8       14.21       14.10      1.33 o 
   6  -6   8        2.32        5.12      1.78 o 
  -4  -5   8        6.27        3.62      1.34 o 
  -3  -5   8        8.16        4.69      1.34 o 
  -2  -5   8       31.59       34.28      1.46 o 
  -1  -5   8        4.33        5.03      1.07 o 
   0  -5   8       34.66       39.73      1.66 o 
   1  -5   8        0.24        0.84      0.49 o 
   2  -5   8       52.39       52.96      1.51 o 
   3  -5   8       68.84       70.48      1.91 o 
   4  -5   8        3.51        2.60      0.53 o 
   5  -5   8        0.82        0.14      2.07 o 
   6  -5   8        0.00        2.43      1.12 o 
  -5  -4   8        5.23        2.29      2.46 o 
  -4  -4   8      132.17      133.77     14.05 o 
  -3  -4   8       74.29       66.21      3.08 o 
  -2  -4   8       33.29       34.08      1.07 o 
  -1  -4   8        8.00       10.68      1.31 o 
   0  -4   8       39.03       37.26      2.11 o 
   1  -4   8       10.91       13.31      1.55 o 
   2  -4   8        0.00       -0.33      0.33 o 
   3  -4   8        0.30        0.11      0.35 o 
   4  -4   8       83.81       81.50      2.71 o 
   5  -4   8        6.76        6.05      0.59 o 
   6  -4   8        0.17        3.18      1.68 o 
  -5  -3   8        1.11        0.88      1.15 o 
  -4  -3   8       18.43       10.14      1.53 o 
  -3  -3   8        0.48        0.32      0.28 o 
  -2  -3   8        1.03        1.46      0.29 o 
  -1  -3   8        0.01       -0.37      0.37 o 
   0  -3   8      334.47      358.62      7.72 o 
   1  -3   8      387.86      407.43      8.59 o 
   2  -3   8       15.78       21.04      0.86 o 
   3  -3   8        1.65        2.56      0.73 o 
   4  -3   8       16.64       14.78      0.54 o 
   5  -3   8        2.00        2.02      0.55 o 
   6  -3   8        0.09       -0.64      1.28 o 
  -6  -2   8        0.25        7.15      1.99 o 
  -5  -2   8       25.74       25.78      2.29 o 
  -4  -2   8        5.01        4.76      1.55 o 
  -3  -2   8        0.89        0.16      0.70 o 
  -2  -2   8       61.78       60.91      3.21 o 
  -1  -2   8      178.97      174.85      4.04 o 
   0  -2   8       95.66       86.67      3.05 o 
   1  -2   8      187.01      189.20      4.41 o 
   2  -2   8       32.03       37.99      0.95 o 
   3  -2   8       76.01       78.67      2.70 o 
   4  -2   8        0.02        0.15      0.47 o 
   5  -2   8       63.42       59.66      5.20 o 
   6  -2   8        0.18        0.28      1.30 o 
  -6  -1   8        3.19        1.99      1.42 o 
  -5  -1   8       17.10       12.56      1.73 o 
  -4  -1   8       51.74       50.32      2.92 o 
  -3  -1   8       69.80       67.86      5.07 o 
  -2  -1   8       70.66       71.19      4.37 o 
  -1  -1   8       31.42       31.40      0.96 o 
   0  -1   8      499.70      539.84     16.55 o 
   1  -1   8        5.64        3.84      0.47 o 
   2  -1   8      146.63      150.53      3.23 o 
   3  -1   8       41.90       42.48      1.24 o 
   4  -1   8       17.55       18.70      0.92 o 
   5  -1   8        0.08       -0.35      0.78 o 
   6  -1   8       76.97       88.19      7.81 o 
  -6   0   8       23.65       25.76      1.61 o 
  -5   0   8        0.59       -1.39      1.39 o 
  -4   0   8        4.15        5.06      0.84 o 
  -3   0   8       18.90       15.26      1.63 o 
  -2   0   8      123.26      131.06      4.94 o 
  -1   0   8       48.25       41.81      0.99 o 
   0   0   8       11.30       14.58      0.94 o 
   1   0   8      107.76      111.49      2.26 o 
   2   0   8       17.65       16.64      0.51 o 
   3   0   8       34.69       30.58      1.10 o 
   4   0   8        8.02        4.86      0.87 o 
   5   0   8        0.88        2.08      1.06 o 
   6   0   8        5.23        7.07      1.39 o 
  -6   1   8       18.78       15.84      1.09 o 
  -5   1   8        0.50        0.50      0.58 o 
  -4   1   8        3.75        5.59      0.54 o 
  -3   1   8      140.61      134.52      3.97 o 
  -2   1   8       64.25       74.41      2.86 o 
  -1   1   8     1094.67     1260.24     27.93 o 
   0   1   8        6.64        6.80      0.75 o 
   1   1   8       44.99       56.44      1.18 o 
   2   1   8        0.07       -0.49      0.49 o 
   3   1   8        9.82        7.59      0.78 o 
   4   1   8        0.36        0.25      0.65 o 
   5   1   8       40.87       51.85      3.06 o 
   6   1   8        9.27       12.91      2.30 o 
  -7   2   8        0.16        3.48      1.88 o 
  -6   2   8       18.22       13.74      1.54 o 
  -5   2   8       10.84       11.98      3.02 o 
  -4   2   8        5.14        3.48      0.87 o 
  -3   2   8       57.63       57.41      1.64 o 
  -2   2   8        2.64        1.95      0.52 o 
  -1   2   8       53.61       57.33      1.24 o 
   0   2   8       36.42       30.19      0.69 o 
   1   2   8       20.60       16.16      1.21 o 
   2   2   8       40.04       36.80      1.26 o 
   3   2   8       12.98       10.22      0.93 o 
   4   2   8       26.91       27.05      1.85 o 
   5   2   8        1.87        2.36      1.17 o 
  -7   3   8        3.70       -0.45      1.30 o 
  -6   3   8        1.68        1.52      1.69 o 
  -5   3   8       21.21       22.68      0.97 o 
  -4   3   8       31.08       28.61      1.98 o 
  -3   3   8       17.28       15.80      0.67 o 
  -2   3   8       35.58       36.83      0.99 o 
  -1   3   8      130.99      147.77      3.02 o 
   0   3   8        2.81        3.60      0.37 o 
   1   3   8       60.62       57.82      1.44 o 
   2   3   8        1.25        0.19      0.45 o 
   3   3   8        1.02        2.45      1.39 o 
   4   3   8       31.39       34.81      2.17 o 
   5   3   8       16.00       19.90      2.46 o 
  -6   4   8        5.29        5.14      1.35 o 
  -5   4   8       44.82       43.92      2.43 o 
  -4   4   8      271.94      271.89     10.84 o 
  -3   4   8       58.12       59.35      4.13 o 
  -2   4   8        3.46        5.03      0.63 o 
  -1   4   8       16.45       17.22      0.59 o 
   0   4   8      148.68      146.57      3.39 o 
   1   4   8       26.05       21.30      0.98 o 
   2   4   8       25.22       23.19      1.02 o 
   3   4   8        3.89        4.60      1.19 o 
   4   4   8        3.01        4.66      1.80 o 
  -6   5   8        4.78        5.92      1.07 o 
  -5   5   8       27.39       28.69      2.13 o 
  -4   5   8       23.98       26.45      2.49 o 
  -3   5   8       47.83       46.44      3.56 o 
  -2   5   8        7.17        6.74      0.53 o 
  -1   5   8        7.98        7.81      0.61 o 
   0   5   8       23.05       21.33      0.80 o 
   1   5   8      112.67      107.34      2.89 o 
   2   5   8        8.70        6.99      0.79 o 
   3   5   8        0.31        1.15      1.56 o 
  -6   6   8       29.95       30.10      3.05 o 
  -5   6   8       68.76       80.02      4.60 o 
  -4   6   8        2.17        2.73      1.71 o 
  -3   6   8       16.29       12.77      1.35 o 
  -2   6   8        0.79        0.33      0.90 o 
  -1   6   8        1.40        0.09      0.51 o 
   0   6   8       55.84       55.06      1.76 o 
   1   6   8       23.19       23.54      1.26 o 
   2   6   8       23.17       24.35      2.60 o 
   3   6   8        4.33        0.40      2.36 o 
  -5   7   8        0.86        3.20      1.94 o 
  -4   7   8        0.24       -0.91      1.36 o 
  -3   7   8        3.59        3.48      1.35 o 
  -2   7   8      109.39      109.81      7.89 o 
  -1   7   8       67.15       70.39      4.34 o 
   0   7   8       10.97        7.84      0.81 o 
   1   7   8        0.25        0.35      1.11 o 
   2   7   8        2.45        0.11      1.48 o 
  -4   8   8        0.26        2.26      2.55 o 
  -3   8   8        0.38       -2.08      2.08 o 
  -2   8   8        0.08        0.28      1.39 o 
  -1   8   8        0.21        0.75      1.16 o 
   0   8   8        4.85        5.47      1.53 o 
   0  -9   9        0.43        0.68      0.87 o 
   1  -9   9        1.78        5.80      2.09 o 
   2  -9   9        0.04       -2.15      2.15 o 
   3  -9   9        8.61       12.94      2.54 o 
   4  -9   9        0.01        3.73      2.66 o 
  -2  -8   9        3.99        2.06      1.56 o 
  -1  -8   9        0.51        1.39      1.41 o 
   0  -8   9       12.35       14.38      1.29 o 
   1  -8   9       19.98       22.14      1.48 o 
   2  -8   9        0.11        1.13      1.82 o 
   3  -8   9        0.06        3.29      1.99 o 
   4  -8   9        0.17        0.85      2.10 o 
   5  -8   9        8.18        4.95      2.45 o 
  -3  -7   9        5.09        6.75      2.16 o 
  -2  -7   9        4.08        7.16      1.04 o 
  -1  -7   9        2.82        2.68      0.99 o 
   0  -7   9        2.18        3.63      0.98 o 
   1  -7   9        2.69        3.12      1.88 o 
   2  -7   9        5.12        2.49      0.65 o 
   3  -7   9        4.11        6.44      1.80 o 
   4  -7   9        1.05        3.43      1.43 o 
   5  -7   9       10.86       11.91      2.58 o 
  -4  -6   9        1.23        0.05      1.44 o 
  -3  -6   9       22.33       23.09      2.05 o 
  -2  -6   9       12.23       14.73      1.10 o 
  -1  -6   9        0.73        0.72      1.08 o 
   0  -6   9        3.65        3.90      1.92 o 
   1  -6   9        3.56        4.56      0.75 o 
   2  -6   9       16.81       17.31      1.12 o 
   3  -6   9       14.02       12.73      1.15 o 
   4  -6   9       10.33        8.14      0.63 o 
   5  -6   9        5.96        7.70      3.07 o 
   6  -6   9        0.79       -0.69      1.73 o 
  -4  -5   9       27.93       32.58      3.41 o 
  -3  -5   9        0.00        0.44      1.12 o 
  -2  -5   9        5.29        6.50      1.22 o 
  -1  -5   9        0.44       -0.97      1.07 o 
   0  -5   9       27.69       24.65      2.20 o 
   1  -5   9       28.73       23.37      0.87 o 
   2  -5   9       22.26       23.01      0.81 o 
   3  -5   9       15.67       13.93      0.90 o 
   4  -5   9        1.98        1.71      0.42 o 
   5  -5   9        8.13        8.84      1.41 o 
   6  -5   9        1.69        0.07      2.08 o 
  -5  -4   9       16.15       13.96      2.18 o 
  -4  -4   9       73.56       80.33      5.07 o 
  -3  -4   9       10.13        7.09      1.63 o 
  -2  -4   9        9.76       12.99      1.37 o 
  -1  -4   9       17.12       12.42      2.43 o 
   0  -4   9       67.78       59.44      1.67 o 
   1  -4   9        0.47       -0.18      0.79 o 
   2  -4   9        0.15       -0.24      0.27 o 
   3  -4   9       53.45       54.50      1.98 o 
   4  -4   9        0.85       -0.03      0.38 o 
   5  -4   9        7.16        6.91      1.33 o 
   6  -4   9        0.38        0.98      1.79 o 
  -5  -3   9       28.32       34.00      2.20 o 
  -4  -3   9       25.32       28.33      2.40 o 
  -3  -3   9        1.28        1.43      1.02 o 
  -2  -3   9       12.78       11.37      0.89 o 
  -1  -3   9       13.39       12.89      0.93 o 
   0  -3   9      985.66      971.67     27.07 o 
   1  -3   9      380.33      394.04      8.03 o 
   2  -3   9        5.25        5.34      0.39 o 
   3  -3   9       42.06       38.18      1.04 o 
   4  -3   9       82.36       84.46      2.63 o 
   5  -3   9        0.54        0.78      1.16 o 
   6  -3   9        0.01        1.81      1.92 o 
  -6  -2   9        1.26       -1.08      1.31 o 
  -5  -2   9       25.64       21.84      2.12 o 
  -4  -2   9        0.04        0.86      1.26 o 
  -3  -2   9        6.13        6.41      1.24 o 
  -2  -2   9      148.36      142.36     10.76 o 
  -1  -2   9      839.86      813.30     18.22 o 
   0  -2   9       27.03       23.62      0.91 o 
   1  -2   9      299.62      313.49      6.85 o 
   2  -2   9        0.10        0.60      0.51 o 
   3  -2   9        2.76        1.42      0.45 o 
   4  -2   9        2.86        2.49      0.85 o 
   5  -2   9      102.95      100.84      5.12 o 
   6  -2   9        3.11        3.65      2.06 o 
  -6  -1   9        7.56       12.66      2.60 o 
  -5  -1   9       17.21       13.64      1.56 o 
  -4  -1   9       22.38       18.76      1.69 o 
  -3  -1   9        6.32        5.85      0.86 o 
  -2  -1   9       52.60       46.25      4.19 o 
  -1  -1   9     1251.53     1286.74     32.38 o 
   0  -1   9      363.93      378.72      9.48 o 
   1  -1   9      214.23      207.20      3.94 o 
   2  -1   9       27.11       30.12      1.07 o 
   3  -1   9        3.23        1.29      0.48 o 
   4  -1   9        6.74        8.87      1.07 o 
   5  -1   9        1.89        1.76      0.91 o 
   6  -1   9       35.35       39.81      2.41 o 
  -6   0   9       40.31       41.86      3.00 o 
  -5   0   9        0.13       -0.52      1.44 o 
  -4   0   9        2.06        5.33      1.45 o 
  -3   0   9      161.06      156.19      5.58 o 
  -2   0   9      368.14      384.10     10.81 o 
  -1   0   9        3.43        1.72      0.45 o 
   0   0   9       88.02       99.18      3.15 o 
   1   0   9      211.21      215.83      4.99 o 
   2   0   9       40.89       40.97      2.22 o 
   3   0   9        0.75        0.04      0.75 o 
   4   0   9       69.27       53.08      2.13 o 
   5   0   9        0.27        1.52      1.65 o 
   6   0   9        8.36        9.04      2.01 o 
  -6   1   9       14.94       13.14      2.07 o 
  -5   1   9        0.17        0.04      0.47 o 
  -4   1   9        9.16        9.26      0.59 o 
  -3   1   9       65.54       67.10      1.98 o 
  -2   1   9      750.29      794.74     17.02 o 
  -1   1   9      737.36      791.64     15.86 o 
   0   1   9       50.57       48.10      1.10 o 
   1   1   9       41.49       39.32      0.98 o 
   2   1   9        1.08        2.74      1.13 o 
   3   1   9       25.19       28.04      1.12 o 
   4   1   9        9.14        7.50      1.01 o 
   5   1   9       13.36       17.57      1.76 o 
  -6   2   9       16.32       15.19      1.93 o 
  -5   2   9        0.35        0.50      0.54 o 
  -4   2   9      363.33      364.18     12.49 o 
  -3   2   9      298.78      300.07      6.90 o 
  -2   2   9        0.02        0.34      0.59 o 
  -1   2   9       33.80       40.24      0.97 o 
   0   2   9        0.67        0.24      0.36 o 
   1   2   9        6.89        6.40      0.60 o 
   2   2   9        9.24        8.06      0.68 o 
   3   2   9      128.61       89.30      2.73 o 
   4   2   9       36.38       26.98      2.69 o 
   5   2   9        2.26       -1.47      1.82 o 
  -6   3   9        1.08        1.63      1.40 o 
  -5   3   9        0.85        0.56      0.63 o 
  -4   3   9       10.90       18.15      0.85 o 
  -3   3   9       24.18       27.72      1.29 o 
  -2   3   9       55.79       59.71      1.36 o 
  -1   3   9       99.22      108.37      2.14 o 
   0   3   9        3.22        3.35      0.44 o 
   1   3   9      185.99      191.93      4.98 o 
   2   3   9        4.66        2.72      1.10 o 
   3   3   9       11.54       11.58      1.83 o 
   4   3   9        9.91       13.53      1.92 o 
  -6   4   9        0.00        0.17      1.22 o 
  -5   4   9      106.03      113.35      5.45 o 
  -4   4   9        2.16        2.83      0.79 o 
  -3   4   9       93.57       92.22      2.74 o 
  -2   4   9        0.02        0.10      0.57 o 
  -1   4   9        7.43        7.58      0.52 o 
   0   4   9        3.10        2.46      0.47 o 
   1   4   9       53.95       50.06      1.62 o 
   2   4   9       36.55       25.07      1.45 o 
   3   4   9        4.14        2.42      1.20 o 
   4   4   9        2.40        0.75      1.80 o 
  -6   5   9       23.67       29.59      3.06 o 
  -5   5   9       51.19       64.28      3.18 o 
  -4   5   9        2.67        3.99      2.27 o 
  -3   5   9       61.29       58.79      3.23 o 
  -2   5   9        4.47        3.32      0.38 o 
  -1   5   9        0.04       -0.52      0.67 o 
   0   5   9       67.39       66.69      1.88 o 
   1   5   9       10.33       10.97      0.90 o 
   2   5   9       62.44       58.91      3.38 o 
   3   5   9        0.13        1.32      1.67 o 
  -5   6   9        2.89        0.69      1.20 o 
  -4   6   9        8.90        9.06      1.88 o 
  -3   6   9       13.46       10.23      0.98 o 
  -2   6   9        4.30        5.13      0.54 o 
  -1   6   9       63.18       61.88      3.44 o 
   0   6   9        0.18        1.10      1.04 o 
   1   6   9        9.80        9.27      1.09 o 
   2   6   9       19.72       18.09      1.99 o 
  -5   7   9        0.00        0.80      1.95 o 
  -4   7   9        1.19        3.47      1.37 o 
  -3   7   9        8.32       12.01      1.69 o 
  -2   7   9       35.81       40.41      2.23 o 
  -1   7   9        9.05        9.45      1.15 o 
   0   7   9        0.83       -0.44      0.70 o 
   1   7   9       10.18        9.57      1.44 o 
  -4   8   9        1.51        1.65      2.10 o 
  -3   8   9        5.16        3.43      1.58 o 
  -2   8   9       20.78       17.92      2.62 o 
  -1   8   9        1.83        1.39      1.04 o 
   0   8   9        5.81        5.10      2.04 o 
   0  -9  10        0.38        2.30      1.20 o 
   1  -9  10        1.70        3.45      2.03 o 
   2  -9  10        0.21       -2.15      2.15 o 
   3  -9  10       39.65       42.99      4.42 o 
  -1  -8  10        1.13        0.10      0.86 o 
   0  -8  10        2.31        7.88      1.66 o 
   1  -8  10       14.72       17.19      1.46 o 
   2  -8  10        0.27       -1.02      1.82 o 
   3  -8  10        0.42       -1.19      1.99 o 
   4  -8  10        0.76        1.88      2.28 o 
   5  -8  10       11.25        7.24      1.99 o 
  -3  -7  10        1.49        3.87      2.16 o 
  -2  -7  10        5.90        7.62      2.01 o 
  -1  -7  10        5.75        7.90      2.61 o 
   0  -7  10        1.57        1.95      1.08 o 
   1  -7  10        1.63        2.36      2.05 o 
   2  -7  10       50.79       44.89      1.89 o 
   3  -7  10       32.65       29.59      2.53 o 
   4  -7  10        0.00        1.38      2.01 o 
   5  -7  10       10.15        7.80      2.01 o 
  -3  -6  10       40.09       39.73      3.25 o 
  -2  -6  10        3.04        1.85      1.00 o 
  -1  -6  10        2.11        3.66      1.07 o 
   0  -6  10        4.66        5.01      0.91 o 
   1  -6  10        5.99        8.31      0.79 o 
   2  -6  10        3.01        2.19      0.51 o 
   3  -6  10        8.92        7.72      0.60 o 
   4  -6  10       13.37       11.08      1.69 o 
   5  -6  10        6.80        6.50      1.33 o 
   6  -6  10        0.72        0.63      2.60 o 
  -4  -5  10        2.34        0.50      1.28 o 
  -3  -5  10        0.99       -0.67      1.17 o 
  -2  -5  10        0.00       -0.02      1.49 o 
  -1  -5  10        0.19       -0.50      0.62 o 
   0  -5  10       10.67       13.01      1.57 o 
   1  -5  10      141.54      136.73      4.82 o 
   2  -5  10       63.13       67.18      1.88 o 
   3  -5  10        5.41        5.42      0.86 o 
   4  -5  10        1.79        1.14      0.52 o 
   5  -5  10        4.52        5.78      1.30 o 
   6  -5  10        3.33        4.51      1.47 o 
  -5  -4  10        0.02       -0.67      1.34 o 
  -4  -4  10        0.54        0.95      1.74 o 
  -3  -4  10        6.27        7.49      1.91 o 
  -2  -4  10        0.24        0.07      0.88 o 
  -1  -4  10        8.99        8.58      0.56 o 
   0  -4  10       24.78       20.87      1.80 o 
   1  -4  10        9.57       11.20      0.63 o 
   2  -4  10        1.64        1.44      0.67 o 
   3  -4  10       36.21       35.46      1.22 o 
   4  -4  10        1.21        0.99      0.47 o 
   5  -4  10       30.30       26.31      2.56 o 
   6  -4  10        6.69        3.01      1.91 o 
  -5  -3  10       12.10       10.10      2.26 o 
  -4  -3  10        2.95        1.31      1.82 o 
  -3  -3  10       22.67       22.38      2.06 o 
  -2  -3  10        6.18        7.02      0.69 o 
  -1  -3  10        2.44        1.83      0.41 o 
   0  -3  10        4.15        3.40      0.61 o 
   1  -3  10        0.87        0.41      0.57 o 
   2  -3  10        0.06        0.20      0.37 o 
   3  -3  10       33.03       35.24      1.46 o 
   4  -3  10       41.80       43.78      1.42 o 
   5  -3  10        0.29        0.26      0.88 o 
   6  -3  10        5.71        6.70      2.16 o 
  -6  -2  10        0.06       -0.68      1.31 o 
  -5  -2  10        0.70       -0.80      1.71 o 
  -4  -2  10        0.86        0.40      1.49 o 
  -3  -2  10       30.45       26.52      2.43 o 
  -2  -2  10      240.80      238.61      7.50 o 
  -1  -2  10      286.15      271.20      7.23 o 
   0  -2  10        0.05       -0.41      0.41 o 
   1  -2  10       90.33       86.21      1.99 o 
   2  -2  10       34.45       37.33      1.24 o 
   3  -2  10        0.04        0.31      0.60 o 
   4  -2  10        6.39        3.26      0.63 o 
   5  -2  10        5.50        5.66      4.10 o 
   6  -2  10        2.74        2.20      1.16 o 
  -6  -1  10        4.96        4.69      1.89 o 
  -5  -1  10        1.06        1.90      1.61 o 
  -4  -1  10        1.95        1.79      1.21 o 
  -3  -1  10       37.94       37.06      1.75 o 
  -2  -1  10        0.03       -0.12      0.51 o 
  -1  -1  10       74.65       82.77      2.12 o 
   0  -1  10       13.22       14.20      1.06 o 
   1  -1  10       51.57       54.21      1.35 o 
   2  -1  10        8.73        8.66      0.67 o 
   3  -1  10       57.05       53.62      2.46 o 
   4  -1  10        5.50        7.09      0.93 o 
   5  -1  10        4.47        6.09      1.96 o 
   6  -1  10        1.16        2.55      1.34 o 
  -6   0  10        9.05       11.88      2.24 o 
  -5   0  10        0.74        1.73      1.79 o 
  -4   0  10       52.01       51.16      2.79 o 
  -3   0  10      330.90      357.74     12.43 o 
  -2   0  10       36.65       30.13      1.95 o 
  -1   0  10        8.11        5.13      0.40 o 
   0   0  10        8.76       11.34      0.56 o 
   1   0  10        1.96        1.74      0.64 o 
   2   0  10       70.08       73.20      2.09 o 
   3   0  10        0.00        0.68      0.66 o 
   4   0  10        0.93        1.44      0.98 o 
   5   0  10        0.14       -0.52      1.13 o 
   6   0  10       14.94       21.24      3.49 o 
  -6   1  10        0.73        0.17      1.26 o 
  -5   1  10        0.00       -1.14      1.14 o 
  -4   1  10        4.97        3.55      0.40 o 
  -3   1  10       14.93       12.16      0.50 o 
  -2   1  10        0.90        0.41      0.28 o 
  -1   1  10      235.74      257.66      6.73 o 
   0   1  10        3.02        4.69      0.78 o 
   1   1  10       88.47       87.98      1.84 o 
   2   1  10      221.02      201.96      4.31 o 
   3   1  10       19.26       17.04      0.95 o 
   4   1  10        0.33       -0.84      1.63 o 
   5   1  10        0.82        1.90      1.58 o 
  -6   2  10        8.15       10.61      2.33 o 
  -5   2  10       26.27       22.01      1.00 o 
  -4   2  10      600.59      617.00     17.22 o 
  -3   2  10      140.76      147.57      4.29 o 
  -2   2  10        9.23        7.72      0.50 o 
  -1   2  10       15.31       14.23      0.71 o 
   0   2  10      183.38      161.73      4.18 o 
   1   2  10        9.12        6.85      0.80 o 
   2   2  10       22.67       17.53      0.72 o 
   3   2  10        2.17        0.96      0.41 o 
   4   2  10       12.44       12.02      1.71 o 
   5   2  10        3.79        9.69      2.94 o 
  -6   3  10       10.71        8.53      1.57 o 
  -5   3  10       22.40       19.44      2.62 o 
  -4   3  10        0.22        0.81      0.52 o 
  -3   3  10        1.65        1.77      0.72 o 
  -2   3  10        2.83        4.25      0.49 o 
  -1   3  10       46.46       54.06      1.47 o 
   0   3  10      227.02      240.10      5.01 o 
   1   3  10      828.62      802.05     23.83 o 
   2   3  10        0.82        0.10      0.73 o 
   3   3  10        0.01       -0.50      3.49 o 
   4   3  10        0.25        2.68      1.69 o 
  -6   4  10       18.45       17.55      2.34 o 
  -5   4  10      262.83      283.89     13.41 o 
  -4   4  10        7.81       10.27      1.10 o 
  -3   4  10       61.27       63.32      2.00 o 
  -2   4  10       10.24        8.51      0.70 o 
  -1   4  10        3.77        3.53      0.45 o 
   0   4  10       40.97       39.08      1.53 o 
   1   4  10       70.40       72.46      2.09 o 
   2   4  10        1.05        1.46      0.73 o 
   3   4  10        0.59        2.44      1.08 o 
   4   4  10        1.23       -2.67      2.67 o 
  -6   5  10        7.06        4.97      1.99 o 
  -5   5  10       25.17       29.92      2.25 o 
  -4   5  10        7.45        7.50      1.20 o 
  -3   5  10        8.08        8.33      1.26 o 
  -2   5  10       34.81       33.56      1.00 o 
  -1   5  10      312.26      340.37      7.33 o 
   0   5  10      407.68      431.32     11.15 o 
   1   5  10       16.32       19.09      2.52 o 
   2   5  10       22.61       22.14      1.56 o 
   3   5  10        2.73        4.83      1.78 o 
  -5   6  10       12.40       10.92      2.01 o 
  -4   6  10        7.57       11.26      1.83 o 
  -3   6  10       38.72       38.86      3.36 o 
  -2   6  10        0.04       -0.19      0.51 o 
  -1   6  10       35.17       32.43      1.18 o 
   0   6  10        0.15       -0.21      1.25 o 
   1   6  10        0.09        1.66      1.55 o 
   2   6  10        1.74        1.42      1.47 o 
  -5   7  10        0.05        4.65      1.95 o 
  -4   7  10        0.98        2.57      2.05 o 
  -3   7  10        1.35        0.56      1.98 o 
  -2   7  10       75.33       83.91      3.94 o 
  -1   7  10      119.38      123.56      4.89 o 
   0   7  10        0.56        0.93      0.84 o 
   1   7  10        0.44       -0.56      1.80 o 
  -3   8  10        0.19        0.56      1.41 o 
  -2   8  10       21.64       16.57      2.20 o 
  -1   8  10        1.55        0.85      1.30 o 
   1  -9  11        2.67        1.98      1.98 o 
   2  -9  11        3.26        4.19      2.21 o 
   3  -9  11       31.31       39.18      3.81 o 
  -1  -8  11        0.32        0.47      0.70 o 
   0  -8  11        3.34        2.39      2.81 o 
   1  -8  11       37.67       41.86      2.79 o 
   2  -8  11        2.27        1.88      1.82 o 
   3  -8  11        3.31        4.78      2.10 o 
   4  -8  11        0.23        3.76      2.68 o 
  -2  -7  11        0.53        6.34      2.11 o 
  -1  -7  11        0.62        0.06      1.03 o 
   0  -7  11       12.77       12.86      1.74 o 
   1  -7  11        7.10        6.32      2.75 o 
   2  -7  11       85.04       93.65      3.30 o 
   3  -7  11        9.95        8.98      1.54 o 
   4  -7  11        4.01        5.84      2.29 o 
   5  -7  11        0.87        2.75      2.58 o 
  -3  -6  11       18.71       20.29      2.46 o 
  -2  -6  11        2.55        2.40      2.11 o 
  -1  -6  11        2.19        4.07      1.23 o 
   0  -6  11      139.76      141.19      5.59 o 
   1  -6  11       17.17       18.85      2.33 o 
   2  -6  11        1.79        2.33      1.11 o 
   3  -6  11       14.84       15.82      3.71 o 
   4  -6  11        2.63        3.25      1.07 o 
   5  -6  11        1.77        2.23      1.69 o 
  -4  -5  11        1.31        2.00      2.28 o 
  -3  -5  11        1.52        3.79      1.84 o 
  -2  -5  11        2.60        3.21      0.96 o 
  -1  -5  11       32.49       39.30      2.06 o 
   0  -5  11      124.61      118.98      4.59 o 
   1  -5  11      334.01      335.69     10.97 o 
   2  -5  11       20.20       16.55      1.26 o 
   3  -5  11       14.02       13.91      0.64 o 
   4  -5  11        0.40        1.28      0.65 o 
   5  -5  11        5.86        6.07      1.24 o 
   6  -5  11        5.70        4.03      2.08 o 
  -5  -4  11        0.26       -1.17      1.34 o 
  -4  -4  11        0.30       -1.68      1.68 o 
  -3  -4  11        4.36        2.59      1.13 o 
  -2  -4  11       36.96       38.29      1.51 o 
  -1  -4  11      627.69      643.99     22.64 o 
   0  -4  11      122.32      120.53      3.27 o 
   1  -4  11       80.53       81.70      2.03 o 
   2  -4  11        2.00        1.53      0.48 o 
   3  -4  11       30.53       27.88      1.26 o 
   4  -4  11        2.14        2.85      1.49 o 
   5  -4  11      115.56      117.59      7.37 o 
   6  -4  11       25.51       25.94      2.55 o 
  -5  -3  11        9.34       10.88      2.09 o 
  -4  -3  11        1.79        1.53      1.19 o 
  -3  -3  11        6.22        7.35      1.26 o 
  -2  -3  11       28.64       31.15      2.07 o 
  -1  -3  11      142.02      133.73      4.44 o 
   0  -3  11      143.75      148.35      4.19 o 
   1  -3  11       26.36       21.86      0.85 o 
   2  -3  11        1.09        2.02      0.40 o 
   3  -3  11       40.32       38.03      1.81 o 
   4  -3  11       97.04       91.14      4.25 o 
   5  -3  11        0.53        0.38      0.60 o 
   6  -3  11       15.14       19.94      2.10 o 
  -5  -2  11        1.54        0.97      1.25 o 
  -4  -2  11        0.03        0.98      1.09 o 
  -3  -2  11       24.33       28.46      6.63 o 
  -2  -2  11      333.30      318.48     17.24 o 
  -1  -2  11       19.20       16.04      0.66 o 
   0  -2  11      218.28      232.18      4.51 o 
   1  -2  11      191.57      183.66      3.98 o 
   2  -2  11       10.49       11.55      0.63 o 
   3  -2  11        3.52        4.97      0.63 o 
   4  -2  11      190.14      191.51      6.80 o 
   5  -2  11       14.62       10.07      2.27 o 
   6  -2  11        8.41        8.46      1.88 o 
  -6  -1  11        3.35        3.08      1.43 o 
  -5  -1  11        0.19       -0.80      1.20 o 
  -4  -1  11        2.92        4.85      1.21 o 
  -3  -1  11      168.87      172.50      9.09 o 
  -2  -1  11       29.20       28.35      3.49 o 
  -1  -1  11      172.22      182.90      5.03 o 
   0  -1  11        0.03        1.28      1.01 o 
   1  -1  11       50.26       48.50      1.36 o 
   2  -1  11       25.77       27.38      1.07 o 
   3  -1  11       19.46       17.36      0.95 o 
   4  -1  11        8.26        8.69      1.73 o 
   5  -1  11       18.98       19.28      1.41 o 
   6  -1  11        2.09        6.85      2.60 o 
  -6   0  11        5.72        5.38      2.92 o 
  -5   0  11        7.49        7.70      1.61 o 
  -4   0  11       20.02       16.83      1.90 o 
  -3   0  11      211.05      198.46      7.65 o 
  -2   0  11       48.44       43.47      1.43 o 
  -1   0  11       63.17       68.38      1.88 o 
   0   0  11       88.67       85.18      1.74 o 
   1   0  11       56.67       57.35      1.45 o 
   2   0  11      104.76      106.00      4.25 o 
   3   0  11      215.34      207.91      6.87 o 
   4   0  11       67.80       62.83      3.03 o 
   5   0  11        0.76        1.94      1.12 o 
  -6   1  11        0.00        1.26      1.31 o 
  -5   1  11        0.09       -1.54      1.60 o 
  -4   1  11       55.87       56.07      3.83 o 
  -3   1  11        1.53        1.07      0.42 o 
  -2   1  11       11.13       10.68      0.71 o 
  -1   1  11      104.50      105.43      2.32 o 
   0   1  11       15.29       13.71      0.54 o 
   1   1  11       13.60       13.65      0.59 o 
   2   1  11       62.38       56.46      1.57 o 
   3   1  11        3.53        4.63      1.11 o 
   4   1  11        6.59        6.40      1.29 o 
   5   1  11        0.04        1.30      3.35 o 
  -6   2  11        0.33       -1.30      1.81 o 
  -5   2  11       14.75       11.30      1.53 o 
  -4   2  11        0.83        0.31      0.53 o 
  -3   2  11       17.61       17.29      0.90 o 
  -2   2  11       33.90       33.16      0.95 o 
  -1   2  11        0.14        0.24      0.32 o 
   0   2  11        7.27        9.97      0.79 o 
   1   2  11        2.45        2.33      0.52 o 
   2   2  11      104.32       97.06      2.74 o 
   3   2  11       19.22       16.90      0.82 o 
   4   2  11       11.91       13.94      2.38 o 
   5   2  11        1.40        0.18      2.65 o 
  -6   3  11        8.93        7.12      2.02 o 
  -5   3  11       79.33       83.49      3.10 o 
  -4   3  11       34.78       32.02      0.98 o 
  -3   3  11        6.15        5.65      0.57 o 
  -2   3  11        0.28        1.16      0.38 o 
  -1   3  11        3.50        3.74      0.38 o 
   0   3  11        5.66        5.31      0.71 o 
   1   3  11        0.60        1.69      0.97 o 
   2   3  11       29.13       27.94      5.73 o 
   3   3  11        4.48        1.70      2.22 o 
   4   3  11        0.16        1.80      2.56 o 
  -6   4  11        0.29        1.50      1.39 o 
  -5   4  11        8.74        8.42      1.05 o 
  -4   4  11        0.08        0.57      0.65 o 
  -3   4  11       26.86       22.59      1.04 o 
  -2   4  11       16.31       15.95      0.62 o 
  -1   4  11       65.24       66.26      1.50 o 
   0   4  11       34.13       34.30      0.97 o 
   1   4  11        2.14        4.04      1.18 o 
   2   4  11       13.79       13.72      1.64 o 
   3   4  11        3.28        2.48      1.61 o 
  -6   5  11        1.56        1.88      1.44 o 
  -5   5  11        0.03        1.33      1.33 o 
  -4   5  11        5.77        6.67      1.50 o 
  -3   5  11        9.08        9.07      1.00 o 
  -2   5  11      109.62      114.40      3.07 o 
  -1   5  11       21.21       22.27      0.91 o 
   0   5  11        3.29        4.05      0.70 o 
   1   5  11        1.15        3.02      1.26 o 
   2   5  11       12.01       14.10      1.40 o 
   3   5  11        0.52       -1.66      1.66 o 
  -5   6  11        3.77        4.38      1.67 o 
  -4   6  11        0.04        2.70      1.20 o 
  -3   6  11       69.40       78.44      5.60 o 
  -2   6  11       49.22       47.79      1.63 o 
  -1   6  11        3.66        3.41      0.90 o 
   0   6  11        0.06        0.86      0.85 o 
   1   6  11        4.94        5.89      1.61 o 
   2   6  11        0.15       -0.74      1.47 o 
  -4   7  11        0.03        0.63      1.32 o 
  -3   7  11       16.17       15.89      2.45 o 
  -2   7  11        6.92        4.07      1.17 o 
  -1   7  11        0.81       -0.47      0.83 o 
   0   7  11        6.05        6.21      0.99 o 
   1  -9  12        0.16        0.36      1.34 o 
   2  -9  12        3.58        2.15      1.59 o 
  -1  -8  12        0.21       -0.50      1.51 o 
   0  -8  12        5.69        2.92      1.46 o 
   1  -8  12       10.74       13.95      1.49 o 
   2  -8  12        0.93       -1.14      1.82 o 
   3  -8  12        3.06        5.35      1.54 o 
   4  -8  12        0.19        0.57      2.96 o 
  -2  -7  12        2.29       -0.50      1.39 o 
  -1  -7  12        0.35        1.21      0.97 o 
   0  -7  12        0.79        1.88      1.60 o 
   1  -7  12        8.30        9.77      3.24 o 
   2  -7  12       12.91       12.17      0.84 o 
   3  -7  12        1.17        3.03      1.89 o 
   4  -7  12        1.72        1.95      1.66 o 
   5  -7  12        0.00       -0.11      2.59 o 
  -3  -6  12        1.41       -0.22      1.33 o 
  -2  -6  12        0.00       -1.34      1.34 o 
  -1  -6  12       25.75       24.14      1.35 o 
   0  -6  12       71.94       77.62      3.38 o 
   1  -6  12        1.47        3.08      0.78 o 
   2  -6  12        0.06        1.16      0.69 o 
   3  -6  12        8.52        8.89      1.01 o 
   4  -6  12        1.27       -0.30      1.86 o 
   5  -6  12        2.66        3.27      1.85 o 
  -4  -5  12        0.00        3.83      2.11 o 
  -3  -5  12        0.03       -1.39      1.84 o 
  -2  -5  12        4.85        5.42      0.64 o 
  -1  -5  12        0.71        1.66      1.24 o 
   0  -5  12        3.61        3.66      2.13 o 
   1  -5  12        6.87        6.08      0.66 o 
   2  -5  12        0.18        0.15      0.48 o 
   3  -5  12        0.90        0.69      0.66 o 
   4  -5  12        0.84        1.05      0.80 o 
   5  -5  12        2.68        5.00      1.82 o 
  -4  -4  12        2.85        1.68      1.24 o 
  -3  -4  12        0.24        0.23      1.13 o 
  -2  -4  12      207.48      226.23      7.28 o 
  -1  -4  12      445.80      461.49     15.24 o 
   0  -4  12        2.81        3.28      0.63 o 
   1  -4  12        5.75        5.53      0.72 o 
   2  -4  12        0.11        0.22      0.43 o 
   3  -4  12       46.08       49.09      2.57 o 
   4  -4  12        3.57        1.48      0.90 o 
   5  -4  12       24.60       22.03      2.41 o 
   6  -4  12        2.48       -0.17      2.02 o 
  -5  -3  12        3.46        1.97      1.41 o 
  -4  -3  12        8.07       10.77      1.93 o 
  -3  -3  12       17.44       19.08      2.00 o 
  -2  -3  12        0.02       -0.92      0.92 o 
  -1  -3  12        0.56        0.22      0.45 o 
   0  -3  12        0.03       -0.17      0.34 o 
   1  -3  12       56.56       57.01      1.39 o 
   2  -3  12        4.77        4.27      0.68 o 
   3  -3  12      207.05      215.75      5.85 o 
   4  -3  12       82.64       79.62      5.08 o 
   5  -3  12        0.29        0.80      0.96 o 
   6  -3  12        3.39        4.72      1.69 o 
  -5  -2  12        0.22       -1.37      1.77 o 
  -4  -2  12        4.18        2.29      1.60 o 
  -3  -2  12      264.48      274.85     16.41 o 
  -2  -2  12      247.55      239.28     13.53 o 
  -1  -2  12       16.93       16.04      1.63 o 
   0  -2  12        5.85        6.39      0.46 o 
   1  -2  12       36.34       34.65      0.97 o 
   2  -2  12        0.21        0.63      1.10 o 
   3  -2  12        0.30        0.39      0.73 o 
   4  -2  12       49.71       43.16      1.71 o 
   5  -2  12        0.00        0.20      1.00 o 
  -6  -1  12        0.90        1.65      1.99 o 
  -5  -1  12        9.22        8.83      1.55 o 
  -4  -1  12        7.50       11.23      1.79 o 
  -3  -1  12      101.47       98.69      5.46 o 
  -2  -1  12       11.36       13.01      0.99 o 
  -1  -1  12       98.91      107.21      2.98 o 
   0  -1  12       13.12       16.20      0.64 o 
   1  -1  12      128.39      135.20      4.91 o 
   2  -1  12      934.79      964.83     21.25 o 
   3  -1  12       40.53       40.23      1.86 o 
   4  -1  12       19.40       17.93      2.62 o 
   5  -1  12        1.51        1.77      1.27 o 
  -6   0  12       10.77       10.52      2.23 o 
  -5   0  12        3.46        7.57      1.89 o 
  -4   0  12      203.77      225.75     12.19 o 
  -3   0  12      240.30      250.47      8.47 o 
  -2   0  12        7.67        8.36      0.63 o 
  -1   0  12        8.49        6.80      0.52 o 
   0   0  12        2.30        2.62      0.59 o 
   1   0  12        1.54        1.15      0.38 o 
   2   0  12       15.68       13.08      0.66 o 
   3   0  12       39.00       30.55      1.84 o 
   4   0  12       23.11       20.82      1.69 o 
   5   0  12        9.54        7.20      1.72 o 
  -6   1  12        6.34        3.47      1.54 o 
  -5   1  12       24.92       25.53      2.62 o 
  -4   1  12       35.27       27.68      1.89 o 
  -3   1  12        6.12        5.65      0.42 o 
  -2   1  12       34.38       30.72      1.12 o 
  -1   1  12      214.73      239.06      5.69 o 
   0   1  12       79.33       78.34      1.73 o 
   1   1  12     1917.06     2013.75     36.41 o 
   2   1  12       80.67       80.28      2.09 o 
   3   1  12        2.36        3.28      1.62 o 
   4   1  12        7.55       10.39      1.88 o 
   5   1  12        1.71        5.53      2.06 o 
  -6   2  12        0.10        2.88      1.47 o 
  -5   2  12      124.63      132.76      7.44 o 
  -4   2  12       44.01       40.84      2.10 o 
  -3   2  12       40.68       44.99      1.75 o 
  -2   2  12        2.93        3.41      0.36 o 
  -1   2  12        0.51        1.55      0.73 o 
   0   2  12       34.13       33.56      1.14 o 
   1   2  12        0.02       -0.81      0.81 o 
   2   2  12       10.71       11.12      1.31 o 
   3   2  12       13.58       14.96      1.86 o 
   4   2  12       25.55       28.26      2.80 o 
  -6   3  12        0.92        0.89      1.34 o 
  -5   3  12       68.16       55.15      5.00 o 
  -4   3  12       57.79       56.00      2.97 o 
  -3   3  12        5.69        6.50      0.52 o 
  -2   3  12       15.18       15.98      0.61 o 
  -1   3  12      189.75      199.86      3.81 o 
   0   3  12     1291.04     1375.32     31.32 o 
   1   3  12        1.50        1.22      0.70 o 
   2   3  12       49.19       53.42      4.38 o 
   3   3  12        9.30       11.36      1.75 o 
   4   3  12        1.52        2.27      2.68 o 
  -6   4  12        7.97        7.15      1.61 o 
  -5   4  12        3.20        1.33      1.66 o 
  -4   4  12        6.10        7.22      0.91 o 
  -3   4  12       41.53       38.28      1.73 o 
  -2   4  12       11.78       12.17      0.73 o 
  -1   4  12       20.43       20.42      1.61 o 
   0   4  12       97.17      102.23      3.15 o 
   1   4  12       11.77        9.58      1.77 o 
   2   4  12       11.36       12.10      1.53 o 
  -4   5  12        2.93        0.57      1.33 o 
  -3   5  12       12.59       12.65      2.72 o 
  -2   5  12        1.39        1.57      0.58 o 
  -1   5  12      237.59      237.99     10.01 o 
   0   5  12        1.96        0.99      0.64 o 
   1   5  12        4.66        2.80      1.26 o 
   2   5  12       35.75       37.01      3.76 o 
  -5   6  12        8.46        7.63      1.79 o 
  -4   6  12        1.77        0.87      1.62 o 
  -3   6  12        1.39        2.87      1.26 o 
  -2   6  12       50.93       46.86      2.50 o 
  -1   6  12       14.96       13.38      1.82 o 
   0   6  12        0.82        0.01      0.90 o 
   1   6  12        0.88        0.85      1.80 o 
  -4   7  12        2.75        2.19      1.32 o 
  -3   7  12        1.96        4.81      2.01 o 
  -2   7  12       69.41       71.32      3.61 o 
  -1   7  12        6.35        7.60     12.58 o 
   0   7  12       12.17       11.16      2.07 o 
  -1  -8  13        0.04        1.62      2.29 o 
   0  -8  13       35.91       34.04      1.99 o 
   1  -8  13       45.57       44.41      2.73 o 
   2  -8  13        1.37        1.34      1.22 o 
   3  -8  13        0.38        2.05      2.96 o 
  -2  -7  13        1.09       -0.39      1.44 o 
  -1  -7  13        3.76        4.69      1.45 o 
   0  -7  13        0.29       -0.98      0.98 o 
   1  -7  13       53.36       58.98      2.96 o 
   2  -7  13       31.33       28.97      1.38 o 
   3  -7  13        0.80       -1.32      1.89 o 
   4  -7  13        2.06        5.51      2.47 o 
  -3  -6  13        1.13        3.65      1.55 o 
  -1  -6  13       98.16       98.60      3.98 o 
   0  -6  13      130.84      143.44      6.64 o 
   1  -6  13        0.47        1.58      0.75 o 
   2  -6  13        0.39        0.01      0.86 o 
   3  -6  13        3.93        1.88      1.00 o 
   4  -6  13        3.25        6.41      1.25 o 
   5  -6  13       18.07       15.40      1.39 o 
  -4  -5  13        0.90        1.28      2.33 o 
  -3  -5  13        0.10       -1.00      1.34 o 
  -2  -5  13        0.31       -0.79      1.18 o 
  -1  -5  13        3.14        3.94      0.67 o 
   0  -5  13        6.06        5.32      0.74 o 
   1  -5  13        0.31        0.30      0.70 o 
   2  -5  13        5.24        5.30      0.49 o 
   3  -5  13        2.86        2.58      0.50 o 
   4  -5  13       79.61       87.05      5.79 o 
   5  -5  13        6.40        7.72      1.47 o 
  -4  -4  13        1.97        3.81      2.47 o 
  -3  -4  13        0.49       -0.23      1.13 o 
  -2  -4  13       41.34       37.96      1.60 o 
  -1  -4  13       31.51       37.35      1.71 o 
   0  -4  13       27.92       25.14      1.29 o 
   1  -4  13        3.81        0.97      0.81 o 
   2  -4  13        2.58        3.05      0.44 o 
   3  -4  13        0.11        0.38      0.44 o 
   4  -4  13       41.75       37.20      1.83 o 
   5  -4  13       10.98       12.18      2.23 o 
  -5  -3  13        0.74        1.07      1.41 o 
  -4  -3  13        3.04        4.14      1.47 o 
  -3  -3  13       31.71       29.62      2.57 o 
  -2  -3  13        8.74        5.89      1.20 o 
  -1  -3  13       14.38       14.00      1.02 o 
   0  -3  13        1.28        2.01      0.58 o 
   1  -3  13       37.53       38.73      1.98 o 
   2  -3  13        1.38        0.75      0.52 o 
   3  -3  13       18.91       21.28      1.22 o 
   4  -3  13        0.06        0.92      0.71 o 
   5  -3  13       10.19        6.77      1.38 o 
  -5  -2  13        0.00        4.04      2.85 o 
  -4  -2  13        2.63        4.52      1.77 o 
  -3  -2  13        3.75        2.99      1.15 o 
  -2  -2  13       29.52       30.49      2.31 o 
  -1  -2  13        0.24        1.51      1.13 o 
   0  -2  13       29.44       23.64      1.31 o 
   1  -2  13       36.82       30.31      1.61 o 
   2  -2  13       86.93       90.07      2.48 o 
   3  -2  13       24.25       24.19      0.99 o 
   4  -2  13        5.82        4.69      0.92 o 
   5  -2  13        2.47        2.34      1.94 o 
  -5  -1  13        4.44        6.41      1.54 o 
  -4  -1  13       16.51       16.61      2.02 o 
  -3  -1  13        0.83       -1.09      1.09 o 
  -2  -1  13       13.31       12.95      1.12 o 
  -1  -1  13       21.27       23.35      1.35 o 
   0  -1  13        0.14        0.20      0.37 o 
   1  -1  13      164.18      154.00      4.69 o 
   2  -1  13        0.11       -0.16      0.39 o 
   3  -1  13       32.92       34.33      1.52 o 
   4  -1  13        0.33        0.14      0.94 o 
   5  -1  13        2.02        5.51      1.39 o 
  -6   0  13        7.33        7.76      2.28 o 
  -5   0  13        3.35        3.20      2.86 o 
  -4   0  13        3.98        5.11      1.32 o 
  -3   0  13        0.59        1.15      1.04 o 
  -2   0  13        8.00        5.91      0.65 o 
  -1   0  13        4.06        4.54      0.46 o 
   0   0  13      118.39      116.40      2.90 o 
   1   0  13       26.81       29.53      0.83 o 
   2   0  13       91.91      101.90      2.59 o 
   3   0  13        0.02       -0.43      0.92 o 
   4   0  13        3.68        1.91      1.89 o 
   5   0  13        1.10        0.35      1.82 o 
  -6   1  13        2.96        0.91      1.71 o 
  -5   1  13       33.80       35.71      2.85 o 
  -4   1  13        4.20        1.65      1.59 o 
  -3   1  13        9.14        9.30      0.50 o 
  -2   1  13       10.91       12.55      0.60 o 
  -1   1  13       14.88       14.99      0.61 o 
   0   1  13       78.14       72.41      2.09 o 
   1   1  13       46.31       54.33      1.60 o 
   2   1  13        1.44        2.87      0.76 o 
   3   1  13       10.36        8.57      1.32 o 
   4   1  13        6.19        1.71      1.66 o 
  -6   2  13        0.04        1.58      1.75 o 
  -5   2  13       29.59       28.76      2.26 o 
  -4   2  13        0.02        0.69      0.55 o 
  -3   2  13       41.02       44.41      1.77 o 
  -2   2  13        6.57        4.38      0.42 o 
  -1   2  13      122.38      115.18      3.25 o 
   0   2  13       32.88       32.87      1.42 o 
   1   2  13        1.57        1.22      0.57 o 
   2   2  13       19.87       20.84      0.96 o 
   3   2  13        0.22       -1.02      1.02 o 
   4   2  13        0.74       -1.63      1.63 o 
  -6   3  13        4.66        2.46      2.01 o 
  -5   3  13       11.21        9.52      2.45 o 
  -4   3  13       15.80       15.73      1.40 o 
  -3   3  13        3.23        3.68      0.51 o 
  -2   3  13       11.70       10.65      0.92 o 
  -1   3  13      123.21      120.37      3.42 o 
   0   3  13      150.05      158.68      4.89 o 
   1   3  13        4.46        7.62      1.24 o 
   2   3  13       18.75       15.92      1.32 o 
   3   3  13       13.00       10.37      1.90 o 
  -5   4  13        0.26       -0.50      1.27 o 
  -4   4  13        8.34        8.29      1.92 o 
  -3   4  13      121.02      118.18      5.91 o 
  -2   4  13      145.10      134.43      4.93 o 
  -1   4  13        5.77        5.78      0.58 o 
   0   4  13        4.56        4.85      0.96 o 
   1   4  13        0.07       -1.03      1.03 o 
   2   4  13        2.31        2.41      1.88 o 
   3   4  13       36.64       49.41      4.44 o 
  -5   5  13        0.04        1.59      1.92 o 
  -4   5  13        2.31        3.83      1.39 o 
  -3   5  13        0.22       -0.05      1.07 o 
  -2   5  13        1.91        1.45      0.68 o 
  -1   5  13       26.10       28.15      2.85 o 
   0   5  13        2.66        1.50      2.44 o 
   1   5  13        3.46        2.45      1.81 o 
   2   5  13       92.25       98.83      8.44 o 
  -4   6  13       21.67       19.17      2.15 o 
  -3   6  13       29.56       29.81      3.01 o 
  -2   6  13       24.97       22.37      2.83 o 
  -1   6  13        0.13        0.94      1.76 o 
   0   6  13        9.34        6.00      2.07 o 
   1   6  13        0.57       -0.51      1.98 o 
  -3   7  13        4.35        4.73      1.96 o 
  -2   7  13       21.34       20.87      3.39 o 
  -1   7  13        0.01        0.79      1.20 o 
   0  -8  14       63.98       72.35     23.22 o 
   1  -8  14        8.29        7.14      1.29 o 
   2  -8  14        0.45        1.33      1.26 o 
   3  -8  14        2.31        3.13      2.22 o 
  -2  -7  14        0.09       -2.11      2.11 o 
  -1  -7  14        0.60        3.63      1.96 o 
   0  -7  14        0.68        0.00      1.05 o 
   1  -7  14        5.09        3.44      1.00 o 
   2  -7  14        1.49        3.95      1.04 o 
   3  -7  14        1.17        4.80      2.11 o 
   4  -7  14       27.73       30.22      3.06 o 
  -3  -6  14        6.71        3.65      2.16 o 
  -2  -6  14       15.19       10.03      2.17 o 
  -1  -6  14      219.83      232.27      7.92 o 
   0  -6  14       44.46       45.31      2.36 o 
   1  -6  14        0.50       -0.01      0.72 o 
   2  -6  14        4.05        5.52      0.84 o 
   3  -6  14        6.98        6.56      2.19 o 
   4  -6  14        9.53        8.71      2.20 o 
   5  -6  14        8.26        9.87      1.70 o 
  -3  -5  14       11.68        9.04      2.12 o 
  -2  -5  14        3.70        4.66      1.85 o 
  -1  -5  14        2.12        3.10      0.94 o 
   0  -5  14        0.00       -0.38      0.73 o 
   1  -5  14        5.73        6.01      0.62 o 
   2  -5  14        9.10        8.61      0.96 o 
   3  -5  14      143.26      141.76      4.18 o 
   4  -5  14      210.93      233.97     10.94 o 
   5  -5  14        1.21       -0.23      1.87 o 
  -4  -4  14        0.31       -0.05      1.34 o 
  -3  -4  14       23.68       20.46      2.32 o 
  -2  -4  14      173.96      176.14      9.28 o 
  -1  -4  14        6.14        7.52      1.86 o 
   0  -4  14       17.20       13.02      1.32 o 
   1  -4  14       13.94       10.42      0.68 o 
   2  -4  14        2.70        2.14      0.45 o 
   3  -4  14        1.84        2.15      0.61 o 
   4  -4  14       22.57       20.03      1.38 o 
   5  -4  14        4.73        2.97      2.11 o 
  -5  -3  14        2.67        1.80      2.09 o 
  -4  -3  14       14.00       17.23      2.05 o 
  -3  -3  14        8.07        5.58      1.31 o 
  -2  -3  14       60.80       61.55      3.63 o 
  -1  -3  14        2.18        2.90      1.12 o 
   0  -3  14        0.37        0.78      0.92 o 
   1  -3  14        7.60       10.13      0.59 o 
   2  -3  14      445.88      460.31     12.77 o 
   3  -3  14      307.38      323.70     10.16 o 
   4  -3  14        2.99        1.29      0.79 o 
   5  -3  14        9.38        8.62      2.30 o 
  -5  -2  14        3.93        5.06      1.48 o 
  -4  -2  14        0.45        0.57      2.06 o 
  -3  -2  14       57.75       49.81      3.29 o 
  -2  -2  14       22.47       25.16      2.08 o 
  -1  -2  14        0.61        0.86      0.40 o 
   0  -2  14       18.78       19.62      1.42 o 
   1  -2  14        4.22        3.99      1.46 o 
   2  -2  14       66.76       68.67      1.93 o 
   3  -2  14        0.29        0.69      0.36 o 
   4  -2  14        8.78        9.24      2.33 o 
   5  -2  14        4.31        4.67      1.16 o 
  -5  -1  14       10.46       10.23      2.23 o 
  -4  -1  14        2.66        1.09      1.26 o 
  -3  -1  14       18.71       17.41      1.62 o 
  -2  -1  14        0.21        0.65      0.84 o 
  -1  -1  14       48.04       45.34      1.67 o 
   0  -1  14        4.06        2.08      0.44 o 
   1  -1  14      533.60      531.64     17.51 o 
   2  -1  14      286.17      298.70      6.58 o 
   3  -1  14        1.66        1.83      0.95 o 
   4  -1  14        0.92        2.24      1.44 o 
   5  -1  14       10.06        7.95      1.61 o 
  -5   0  14        1.98        1.14      2.00 o 
  -4   0  14        7.87        7.39      1.89 o 
  -3   0  14        0.00        3.39      2.47 o 
  -2   0  14       13.75       10.83      0.76 o 
  -1   0  14        1.95        0.92      0.58 o 
   0   0  14       25.68       24.30      0.93 o 
   1   0  14       34.66       29.98      0.82 o 
   2   0  14        3.12        3.17      0.48 o 
   3   0  14       20.10       23.76      1.83 o 
   4   0  14       26.34       35.49      5.37 o 
   5   0  14       12.97       20.20      3.58 o 
  -6   1  14        5.61        7.32      2.33 o 
  -5   1  14        9.21        8.74      2.10 o 
  -4   1  14       38.90       41.15      3.13 o 
  -3   1  14        1.31        1.21      0.45 o 
  -2   1  14       32.07       27.00      1.44 o 
  -1   1  14       15.86       18.49      0.87 o 
   0   1  14      563.07      573.20     14.01 o 
   1   1  14       77.58       77.76      2.02 o 
   2   1  14        2.07        3.05      0.51 o 
   3   1  14        0.00       -0.42      1.49 o 
   4   1  14        0.59        0.00      2.27 o 
  -6   2  14        2.21        4.22      2.25 o 
  -5   2  14        7.91        9.62      2.30 o 
  -4   2  14        0.24       -0.73      1.18 o 
  -3   2  14       17.21       18.57      2.30 o 
  -2   2  14        7.43        8.64      0.94 o 
  -1   2  14        6.00        6.26      0.77 o 
   0   2  14      128.65      133.52      4.46 o 
   1   2  14      119.32      130.06      4.06 o 
   2   2  14        3.75        4.69      1.29 o 
   3   2  14       19.87       21.06      1.66 o 
   4   2  14       19.74       26.26      3.50 o 
  -5   3  14        0.32       -0.61      1.33 o 
  -4   3  14       18.73       17.40      1.89 o 
  -3   3  14        5.57        3.17      0.54 o 
  -2   3  14        7.18        6.97      0.53 o 
  -1   3  14       44.21       39.62      3.25 o 
   0   3  14        0.56       -0.96      0.96 o 
   1   3  14        1.37        0.43      1.43 o 
   2   3  14       18.83       23.14      1.69 o 
   3   3  14        3.04        3.57      1.67 o 
  -5   4  14        0.15        1.66      1.38 o 
  -4   4  14        5.48        7.38      0.76 o 
  -3   4  14       21.95       17.74      3.97 o 
  -2   4  14       27.63       23.78      2.16 o 
  -1   4  14       21.07       21.62      1.21 o 
   0   4  14       14.71       13.16      2.19 o 
   1   4  14        9.31        9.74      2.32 o 
   2   4  14       14.45       14.94      1.89 o 
  -5   5  14        0.55       -0.33      1.98 o 
  -4   5  14        4.72        3.20      1.46 o 
  -3   5  14        4.98        4.31      1.51 o 
  -2   5  14       22.50       22.36      1.26 o 
  -1   5  14        4.97        5.05      0.95 o 
   0   5  14        0.65        1.16      2.04 o 
   1   5  14        0.08       -1.93      1.93 o 
   2   5  14       42.38       47.50      5.01 o 
  -4   6  14        1.12        0.11      1.17 o 
  -3   6  14        7.16        6.63      1.40 o 
  -2   6  14        0.95       -1.11      1.22 o 
  -1   6  14        8.37        8.08      0.83 o 
   0   6  14       10.19        9.69      1.82 o 
   0  -8  15       13.28       14.26      1.97 o 
   1  -8  15       10.13       12.31      1.48 o 
   2  -8  15        0.41       -0.56      1.18 o 
  -1  -7  15        0.28       -0.17      1.34 o 
   0  -7  15        1.64        2.13      1.07 o 
   1  -7  15        3.57        3.70      1.34 o 
   2  -7  15        0.10       -1.14      1.14 o 
   3  -7  15        0.18        5.66      2.63 o 
   4  -7  15        1.25       -0.23      2.52 o 
  -2  -6  15        0.02        0.73      2.01 o 
  -1  -6  15        0.04        1.29      1.29 o 
   0  -6  15        0.02       -0.35      1.56 o 
   1  -6  15        1.40        3.13      0.86 o 
   2  -6  15        4.87        4.07      0.81 o 
   3  -6  15        1.67        1.26      1.21 o 
   4  -6  15        7.59        6.83      1.61 o 
  -3  -5  15        5.90        3.35      2.01 o 
  -2  -5  15        4.36        3.76      1.85 o 
  -1  -5  15       20.08       21.53      1.35 o 
   0  -5  15        5.64        5.15      2.05 o 
   1  -5  15       14.12       17.84      1.05 o 
   2  -5  15        0.15        0.17      0.63 o 
   3  -5  15        8.25        7.59      0.98 o 
   4  -5  15        0.44       -1.41      1.41 o 
   5  -5  15        0.02        3.28      3.85 o 
  -4  -4  15        0.47        0.84      1.57 o 
  -3  -4  15        2.74        3.50      1.41 o 
  -2  -4  15        1.47        1.87      1.25 o 
  -1  -4  15        4.21        4.56      2.13 o 
   0  -4  15       11.49       10.44      0.82 o 
   1  -4  15       33.44       29.10      1.54 o 
   2  -4  15       22.66       22.11      2.08 o 
   3  -4  15        1.20        0.38      0.69 o 
   4  -4  15       12.20       14.04      2.38 o 
   5  -4  15        0.28       -2.68      2.74 o 
  -4  -3  15       11.64       13.42      2.21 o 
  -3  -3  15        0.80        2.68      1.65 o 
  -2  -3  15        0.80       -0.57      1.49 o 
  -1  -3  15        0.59       -0.42      0.54 o 
   0  -3  15        5.93        5.25      0.71 o 
   1  -3  15       81.84       78.29      3.85 o 
   2  -3  15       95.77       91.56      3.61 o 
   3  -3  15        0.03        0.31      0.67 o 
   4  -3  15        6.94        7.13      1.60 o 
   5  -3  15        0.72       -0.67      0.99 o 
  -5  -2  15        5.32        8.12      2.10 o 
  -4  -2  15        0.34        2.74      1.83 o 
  -3  -2  15        0.44       -0.46      1.15 o 
  -2  -2  15        0.04       -0.81      1.44 o 
  -1  -2  15        0.49        0.65      0.49 o 
   0  -2  15      145.73      121.04      3.95 o 
   1  -2  15       45.62       46.15      3.61 o 
   2  -2  15       67.63       69.87      2.77 o 
   3  -2  15        7.92        8.13      3.67 o 
   4  -2  15        1.44        2.35      1.12 o 
   5  -2  15        6.14        4.86      1.38 o 
  -5  -1  15       11.27       10.95      1.94 o 
  -4  -1  15        0.02        0.46      1.26 o 
  -3  -1  15        1.17        0.63      1.61 o 
  -2  -1  15        2.53        2.66      0.86 o 
  -1  -1  15       32.99       28.97      1.27 o 
   0  -1  15       17.13       12.63      1.14 o 
   1  -1  15       76.28       84.37      3.61 o 
   2  -1  15        0.28       -0.37      0.45 o 
   3  -1  15        0.04        3.02      1.31 o 
   4  -1  15       11.63       12.63      2.80 o 
   5  -1  15       20.27       19.23      3.27 o 
  -5   0  15        0.94        1.02      1.54 o 
  -4   0  15        0.17        1.14      1.77 o 
  -3   0  15        7.87        8.66      1.55 o 
  -2   0  15        2.48        3.20      0.70 o 
  -1   0  15       68.01       45.90      2.22 o 
   0   0  15       40.58       35.93      1.58 o 
   1   0  15       29.78       31.11      1.43 o 
   2   0  15       52.24       55.62      1.89 o 
   3   0  15        9.05        7.83      1.13 o 
   4   0  15       15.37       17.59      2.05 o 
  -5   1  15        2.90        5.72      1.53 o 
  -4   1  15       21.34       23.87      2.33 o 
  -3   1  15        1.33        1.14      1.53 o 
  -2   1  15       25.20       22.39      1.06 o 
  -1   1  15       11.27        8.92      0.63 o 
   0   1  15      164.20      171.87      4.53 o 
   1   1  15        2.57        3.43      1.67 o 
   2   1  15       22.05       20.50      1.16 o 
   3   1  15       10.20       17.71      2.60 o 
   4   1  15       25.52       33.52      3.67 o 
  -5   2  15        6.19        7.58      1.63 o 
  -4   2  15        4.40        5.05      1.79 o 
  -3   2  15       32.30       37.53      3.44 o 
  -2   2  15      140.80      114.36      4.88 o 
  -1   2  15       19.65       17.88      0.91 o 
   0   2  15       44.88       46.45      1.72 o 
   1   2  15        0.54        0.69      0.66 o 
   2   2  15        0.93        1.03      0.80 o 
   3   2  15        0.76        3.40      2.25 o 
  -5   3  15        0.76        1.11      1.39 o 
  -4   3  15        7.02        7.67      1.45 o 
  -3   3  15        4.24        3.90      1.22 o 
  -2   3  15       14.01       13.41      0.95 o 
  -1   3  15        9.95        8.52      0.95 o 
   0   3  15        9.82        9.32      1.19 o 
   1   3  15       26.87       26.96      3.11 o 
   2   3  15       90.31      107.86      8.39 o 
   3   3  15       72.55      124.27     23.39 o 
  -5   4  15        0.02       -0.38      1.38 o 
  -4   4  15       15.07       14.23      2.32 o 
  -3   4  15       15.19       12.08      1.53 o 
  -2   4  15        6.32        5.69      1.09 o 
  -1   4  15        9.42        5.65      1.86 o 
   0   4  15        1.61        1.23      1.06 o 
   1   4  15        1.17        0.81      1.14 o 
   2   4  15        1.85        4.05      2.28 o 
  -3   5  15       16.78       11.83      1.82 o 
  -2   5  15        7.35        7.11      1.04 o 
  -1   5  15        0.92        0.09      0.76 o 
   0   5  15        8.02        8.39      1.76 o 
   1   5  15       45.15       55.55      5.40 o 
  -3   6  15        0.72        2.75      1.28 o 
  -2   6  15        0.04       -1.76      1.76 o 
  -1   6  15        0.00        0.71      1.02 o 
  -1  -7  16        0.08        2.79      2.01 o 
   0  -7  16        9.28        9.11      1.58 o 
   1  -7  16        1.37        0.77      1.56 o 
   2  -7  16        3.54        1.31      1.19 o 
   3  -7  16       10.73       14.85      2.58 o 
  -2  -6  16        5.31        0.28      1.39 o 
  -1  -6  16        7.87        8.13      1.57 o 
   0  -6  16        0.74        2.26      3.16 o 
   1  -6  16        0.47        0.73      1.00 o 
   2  -6  16        2.59        0.65      1.40 o 
   3  -6  16        3.65        5.71      1.19 o 
   4  -6  16        0.06       -1.13      1.13 o 
  -3  -5  16        2.32        2.46      1.51 o 
  -2  -5  16       10.08        7.24      1.57 o 
  -1  -5  16       35.48       30.07      2.83 o 
   0  -5  16        0.79        1.23      1.98 o 
   1  -5  16        0.65        0.93      0.74 o 
   2  -5  16       43.20       36.61      1.90 o 
   3  -5  16      152.59      163.55      7.96 o 
   4  -5  16       16.31       16.24      2.48 o 
  -4  -4  16        3.36        3.92      2.13 o 
  -3  -4  16        2.91        5.13      1.47 o 
  -2  -4  16        0.96        2.15      1.19 o 
  -1  -4  16        2.04        4.86      1.03 o 
   0  -4  16        3.74        0.91      0.73 o 
   1  -4  16        5.44        5.16      1.44 o 
   2  -4  16        0.29        0.65      0.86 o 
   3  -4  16       23.82       26.20      1.75 o 
   4  -4  16       11.56       12.84      2.37 o 
  -4  -3  16        0.67       -1.92      1.92 o 
  -3  -3  16        0.06        0.06      1.71 o 
  -2  -3  16        3.02        3.03      1.77 o 
  -1  -3  16        0.00       -0.55      0.56 o 
   0  -3  16        0.15        0.80      0.92 o 
   1  -3  16        6.59        4.30      0.65 o 
   2  -3  16       58.29       54.41      2.26 o 
   3  -3  16       20.54       19.05      2.04 o 
   4  -3  16        0.24       -1.08      1.49 o 
  -4  -2  16        2.41        3.19      1.88 o 
  -3  -2  16        0.18       -0.23      1.66 o 
  -2  -2  16        0.13       -1.04      1.04 o 
  -1  -2  16        4.21        3.37      2.12 o 
   0  -2  16        0.02        0.35      1.21 o 
   1  -2  16        2.13        2.34      1.25 o 
   2  -2  16       18.67       17.80      1.07 o 
   4  -2  16        0.96        2.16      1.24 o 
  -5  -1  16        0.19        3.87      2.62 o 
  -4  -1  16        0.00        1.09      1.32 o 
  -3  -1  16        0.66       -1.09      1.09 o 
  -2  -1  16        0.14        0.29      1.10 o 
  -1  -1  16        9.78       10.70      1.50 o 
   0  -1  16       19.91       16.49      1.18 o 
   1  -1  16       10.99       11.25      1.82 o 
   2  -1  16       19.54       16.67      1.87 o 
   3  -1  16        0.07       -0.04      1.43 o 
   4  -1  16        7.57        7.47      1.47 o 
  -5   0  16       12.49       10.47      1.82 o 
  -4   0  16        0.83        2.11      1.37 o 
  -3   0  16        5.29        8.88      2.01 o 
  -2   0  16        4.30        6.71      1.69 o 
  -1   0  16        6.41        7.69      0.93 o 
   0   0  16       12.48       13.57      1.82 o 
   1   0  16       54.90       56.42      4.41 o 
   2   0  16       15.24       13.45      0.93 o 
   3   0  16       16.18       15.00      2.68 o 
  -5   1  16        6.63        7.24      2.60 o 
  -4   1  16       41.29       43.74      3.01 o 
  -3   1  16       16.04       21.37      3.70 o 
  -2   1  16        6.30        4.99      0.75 o 
  -1   1  16        0.63        2.06      0.79 o 
   0   1  16       45.31       51.99      4.96 o 
   1   1  16        8.46        8.70      1.37 o 
   2   1  16        7.00        9.66      0.68 o 
   3   1  16       24.31       29.31      3.06 o 
  -5   2  16        4.19        2.98      1.46 o 
  -4   2  16        9.87       13.24      2.14 o 
  -3   2  16       11.47        7.88      1.80 o 
  -2   2  16       24.41       20.81      1.98 o 
  -1   2  16        8.29        8.59      1.18 o 
   0   2  16        1.11        0.06      0.94 o 
   1   2  16        5.84        6.11      1.22 o 
   2   2  16        5.77        5.29      1.26 o 
   3   2  16        1.29        1.04      1.67 o 
  -5   3  16       21.46       16.97      2.51 o 
  -4   3  16        0.30        2.17      1.95 o 
  -3   3  16        0.59        2.01      1.17 o 
  -2   3  16        4.85        4.43      1.27 o 
  -1   3  16        2.61        3.03      0.86 o 
   0   3  16       19.75       21.83      1.31 o 
   1   3  16        2.60        3.21      0.83 o 
   2   3  16      114.75      138.72     12.51 o 
  -4   4  16        5.99        5.79      1.66 o 
  -3   4  16        1.84       -0.04      1.88 o 
  -2   4  16       17.23       15.22      1.51 o 
  -1   4  16        1.79        2.99      1.92 o 
   0   4  16        0.41        0.36      2.67 o 
   1   4  16       11.18        6.95      2.11 o 
  -4   5  16        3.21        5.00      1.59 o 
  -3   5  16        5.69        5.00      1.24 o 
  -2   5  16        7.96        5.90      0.84 o 
  -1   5  16        2.99        4.64      1.06 o 
   0   5  16        0.06        0.96      1.70 o 
   0  -7  17        0.52        1.24      1.85 o 
   1  -7  17        2.83        3.17      2.03 o 
   2  -7  17        3.50        3.80      1.37 o 
  -2  -6  17        0.41        1.06      2.07 o 
  -1  -6  17        0.01        0.00      2.92 o 
   0  -6  17        3.42        3.44      1.71 o 
   1  -6  17        2.64        2.00      1.04 o 
   2  -6  17       17.37       17.55      2.58 o 
   3  -6  17        0.61       -0.29      2.24 o 
  -2  -5  17        1.10        0.67      1.74 o 
  -1  -5  17        6.27        2.09      1.80 o 
   0  -5  17        6.18        7.53      1.12 o 
   1  -5  17        1.46        1.63      0.92 o 
   2  -5  17       35.70       35.55      2.59 o 
   3  -5  17       27.96       24.13      2.86 o 
   4  -5  17        1.20        4.60      2.24 o 
  -3  -4  17        5.28        5.86      1.52 o 
  -2  -4  17        0.33       -1.19      1.19 o 
  -1  -4  17        0.01       -1.08      1.53 o 
   0  -4  17       37.40       32.47      4.06 o 
   1  -4  17       68.21       70.65      4.78 o 
   2  -4  17        3.37        3.69      0.91 o 
   3  -4  17        1.97        3.82      2.19 o 
   4  -4  17        0.00        0.51      2.21 o 
  -4  -3  17        1.68        6.79      2.15 o 
  -3  -3  17        0.00        5.24      2.39 o 
  -2  -3  17        0.53       -1.54      1.54 o 
  -1  -3  17        4.26        4.17      0.67 o 
   0  -3  17        0.29        0.74      0.98 o 
   1  -3  17        0.43       -0.15      1.38 o 
   2  -3  17        2.75        1.96      0.78 o 
   3  -3  17        0.15        1.19      1.98 o 
   4  -3  17        0.10        6.33      1.77 o 
  -4  -2  17        3.58        4.79      1.99 o 
  -3  -2  17        0.27       -1.66      1.66 o 
  -2  -2  17        0.06       -0.57      1.09 o 
  -1  -2  17        7.22        1.04      1.45 o 
   0  -2  17       33.55       27.79      3.34 o 
   1  -2  17        6.16        7.23      0.98 o 
   2  -2  17        0.40       -0.37      1.47 o 
   3  -2  17        5.90        7.28      2.90 o 
   4  -2  17        7.21        6.98      3.86 o 
  -4  -1  17        0.48        2.17      1.94 o 
  -3  -1  17        3.18        1.50      1.72 o 
  -2  -1  17       15.14       15.72      2.08 o 
  -1  -1  17        6.05        8.56      1.66 o 
   0  -1  17        0.02       -0.12     12.88 o 
   1  -1  17        1.82        1.21      1.24 o 
   2  -1  17        0.04       -0.59      1.08 o 
   3  -1  17        0.64       -1.21      1.21 o 
   4  -1  17       26.73       32.65      3.59 o 
  -5   0  17       11.44        7.05      2.33 o 
  -4   0  17        0.09        4.16      1.99 o 
  -3   0  17        6.14        8.65      1.43 o 
  -2   0  17       20.82       11.82      2.08 o 
  -1   0  17       55.31       42.83      2.29 o 
   0   0  17        1.62        0.69      1.09 o 
   1   0  17        7.28        6.80      1.93 o 
   2   0  17        0.92        0.83      0.51 o 
   3   0  17       17.78       20.65      3.62 o 
  -5   1  17        1.96        2.21      1.53 o 
  -4   1  17       11.18       12.40      1.92 o 
  -3   1  17        0.08       -0.28      1.14 o 
  -2   1  17       11.05       11.97      1.66 o 
  -1   1  17       15.42       12.15      0.89 o 
   0   1  17       34.85       38.53      1.89 o 
   1   1  17        9.43       12.21      1.45 o 
   2   1  17        7.68        7.59      1.57 o 
   3   1  17       55.88       63.46      6.23 o 
  -5   2  17       12.79       13.69      2.41 o 
  -4   2  17       14.47       15.66      2.64 o 
  -3   2  17        0.04        0.56      1.69 o 
  -2   2  17        0.25        0.34      1.53 o 
  -1   2  17        1.58        2.49      0.92 o 
   0   2  17        0.01        1.87      0.76 o 
   1   2  17       10.20       10.05      0.96 o 
   2   2  17        0.33        2.18      1.55 o 
   3   2  17        2.74       -0.63      3.40 o 
  -4   3  17        2.22        2.61      1.45 o 
  -3   3  17       22.55       20.05      2.41 o 
  -2   3  17        3.08        3.30      0.90 o 
  -1   3  17        2.47        3.78      1.65 o 
   0   3  17        0.49        0.14      0.71 o 
   1   3  17       19.19       19.00      1.88 o 
   2   3  17        5.09        8.18      2.69 o 
  -4   4  17        0.00        0.72      2.04 o 
  -3   4  17        1.53        0.05      1.78 o 
  -2   4  17       20.20       21.04      3.46 o 
  -1   4  17        8.02        8.57      1.14 o 
   0   4  17        0.12        1.27      1.22 o 
   1   4  17        8.17        3.13      1.93 o 
  -3   5  17        0.00        0.84      1.28 o 
  -1   5  17        4.10        4.97      1.70 o 
  -1  -6  18        0.46        4.27      3.43 o 
   0  -6  18        1.93        0.00      1.30 o 
   1  -6  18        0.17        1.41      1.06 o 
   2  -6  18        1.97        1.44      1.05 o 
   3  -6  18        2.54        2.47      2.41 o 
  -2  -5  18        0.75        3.37      2.08 o 
  -1  -5  18       13.15       15.41      2.37 o 
   0  -5  18       10.78       12.28      2.07 o 
   1  -5  18        0.93        1.40      1.04 o 
   2  -5  18        0.83        2.56      1.58 o 
   3  -5  18        0.47        3.57      1.62 o 
  -3  -4  18        0.00        1.24      1.41 o 
  -2  -4  18        0.75        0.23      1.25 o 
  -1  -4  18        0.20        3.70      1.76 o 
   0  -4  18        5.45        4.65      1.13 o 
   1  -4  18        1.29        2.22      2.50 o 
   2  -4  18        0.56       -0.50      0.87 o 
   3  -4  18        9.08        9.24      2.47 o 
  -3  -3  18        4.84        5.80      5.40 o 
  -2  -3  18       19.56       25.39      2.35 o 
  -1  -3  18       17.06       16.01      1.95 o 
   0  -3  18        0.20        0.17      1.38 o 
   1  -3  18        0.21        2.53      1.67 o 
   2  -3  18        2.90        3.71      1.29 o 
   3  -3  18        2.96        1.19      2.60 o 
   4  -3  18        4.59        6.88      1.88 o 
  -4  -2  18        0.00        1.31      1.43 o 
  -3  -2  18        0.00       -1.03      1.26 o 
  -2  -2  18        2.32        5.13      2.24 o 
  -1  -2  18        0.24       -0.11      0.98 o 
   0  -2  18        0.50        1.25      2.57 o 
   1  -2  18        0.01       -0.76      0.95 o 
   2  -2  18        5.47        5.77      0.83 o 
   3  -2  18        1.39       -2.27      2.27 o 
   4  -2  18        1.02       -2.47      2.47 o 
  -4  -1  18       23.22       28.99      2.97 o 
  -3  -1  18       62.19       74.52      5.69 o 
  -2  -1  18       37.10       39.35      6.24 o 
  -1  -1  18        0.36       -0.53      1.39 o 
   0  -1  18       11.50       11.24      1.86 o 
   1  -1  18        0.02       -0.69      0.83 o 
   2  -1  18        0.71        1.65      1.59 o 
   3  -1  18       12.15       11.10      1.95 o 
  -4   0  18        1.36        3.19      1.65 o 
  -3   0  18        0.52       -0.29      1.26 o 
  -2   0  18        6.68        5.94      1.33 o 
  -1   0  18       11.50        9.33      0.96 o 
   1   0  18       14.95       17.03      1.69 o 
   2   0  18        2.55        2.38      1.29 o 
   3   0  18        4.81        4.20      1.78 o 
  -4   1  18       16.26       17.66      3.17 o 
  -3   1  18        0.97        2.39      1.31 o 
  -2   1  18        0.30       -0.86      1.15 o 
  -1   1  18        0.29        1.73      0.99 o 
   0   1  18       11.62       12.72      1.24 o 
   1   1  18        3.48        2.74      1.52 o 
   2   1  18       47.33       54.49      5.05 o 
   3   1  18       29.38       35.18      3.69 o 
  -4   2  18        8.47       10.89      1.80 o 
  -3   2  18        0.02       -0.23      1.80 o 
  -2   2  18        5.40        3.53      1.71 o 
  -1   2  18       12.21       11.63      1.83 o 
   0   2  18       15.88       15.76      1.57 o 
   1   2  18        0.09       -0.33      0.87 o 
   2   2  18        0.01        0.40      2.98 o 
  -4   3  18        4.71        2.79      1.56 o 
  -3   3  18       13.33       13.43      2.24 o 
  -2   3  18        0.00       -0.58      0.93 o 
  -1   3  18        4.20        3.27      1.43 o 
   0   3  18        2.98        7.29      2.03 o 
   1   3  18       48.64       51.36      6.68 o 
  -2   4  18        3.11        3.75      1.82 o 
  -1   4  18        4.81        6.19      1.86 o 
   0   4  18       12.20       11.03      2.16 o 
   0  -6  19        0.65       -0.90      1.30 o 
   1  -6  19       13.35        7.50      2.37 o 
   2  -6  19        9.50        8.91      1.37 o 
  -1  -5  19        0.11       -1.75      1.75 o 
   0  -5  19        0.11       -1.64      1.64 o 
   1  -5  19        8.55        7.92      1.26 o 
   2  -5  19        5.77        5.56      1.12 o 
   3  -5  19        0.03       -0.17      2.23 o 
  -2  -4  19        5.34        8.11      2.83 o 
   0  -4  19        2.50        3.16      1.68 o 
   1  -4  19        2.49        2.04      1.31 o 
   2  -4  19        0.42        1.34      3.37 o 
   3  -4  19        0.10        1.79      1.73 o 
  -3  -3  19        1.84        3.30      1.42 o 
  -2  -3  19        0.04       -0.40      1.26 o 
  -1  -3  19        2.38        1.72      1.60 o 
   0  -3  19       17.68       16.96      2.18 o 
   1  -3  19        9.30       10.90      1.03 o 
   2  -3  19        1.87        4.09      1.18 o 
   3  -3  19        0.08       -0.23      2.31 o 
  -3  -2  19        5.26        9.85      1.95 o 
  -2  -2  19        0.04       -0.06      1.15 o 
  -1  -2  19       10.77        6.18      1.67 o 
   0  -2  19       11.06       10.74      1.34 o 
   1  -2  19        0.48        2.11      0.89 o 
   2  -2  19        0.01       -0.11      1.58 o 
   3  -2  19        2.83        4.71      1.76 o 
  -4  -1  19       15.62       22.53      2.91 o 
  -3  -1  19       11.63       16.41      2.41 o 
  -2  -1  19        0.56        2.37      1.39 o 
  -1  -1  19       13.13       10.47      1.98 o 
   0  -1  19       36.81       37.45      2.14 o 
   1  -1  19        0.37        0.68      0.63 o 
   2  -1  19        0.06        0.34      2.27 o 
   3  -1  19        2.22        8.86      2.69 o 
  -4   0  19       14.02       16.34      2.28 o 
  -3   0  19        0.86        1.14      1.95 o 
  -2   0  19        0.12        0.06      1.21 o 
  -1   0  19        0.05       -0.90      0.90 o 
   0   0  19        3.28        2.07      1.52 o 
   1   0  19       35.77       39.61      2.39 o 
   2   0  19        2.23        4.61      1.71 o 
   3   0  19        0.09       -1.44      2.53 o 
  -4   1  19        3.48        3.57      2.15 o 
  -3   1  19        2.73        3.25      1.43 o 
  -2   1  19        4.34        1.09      1.26 o 
  -1   1  19        3.67        3.70      1.02 o 
   0   1  19       17.25       17.33      2.42 o 
   1   1  19       10.22       12.20      1.36 o 
   2   1  19        1.15        5.08      1.77 o 
  -3   2  19        0.57        1.07      1.92 o 
  -2   2  19       12.47       10.34      2.23 o 
  -1   2  19       37.63       39.44      2.85 o 
   0   2  19       62.08       68.73      4.61 o 
   1   2  19        0.50        1.14      1.54 o 
  -3   3  19        6.91       11.62      3.37 o 
  -2   3  19        2.80        4.09      1.76 o 
  -1   3  19        1.68        1.48      0.83 o 
   0   3  19        0.06        0.27      1.29 o 
  -1  -5  20       22.72       27.52      3.06 o 
   0  -5  20        0.07       -0.28      1.64 o 
   1  -5  20        0.37        1.82      1.10 o 
   2  -5  20        0.53        0.86      2.00 o 
  -2  -4  20        0.04        0.17      1.59 o 
  -1  -4  20        0.27        1.99      1.37 o 
   0  -4  20        0.08       -0.68      1.59 o 
   1  -4  20        0.28        0.74      0.91 o 
   2  -4  20        1.19       -0.56      1.62 o 
  -2  -3  20       32.31       40.39      4.75 o 
  -1  -3  20        0.01        2.24      1.26 o 
   0  -3  20        2.38       -0.29      1.09 o 
   1  -3  20        0.15        1.24      1.18 o 
   2  -3  20        3.05        4.30      3.40 o 
  -3  -2  20        0.36        1.77      1.95 o 
  -2  -2  20        0.10       -0.46      1.78 o 
  -1  -2  20        2.84        3.36      1.27 o 
   0  -2  20        0.30        0.05      1.02 o 
   1  -2  20        4.00        4.30      1.08 o 
   2  -2  20       24.98       28.55      3.32 o 
  -3  -1  20        2.42        3.73      1.60 o 
  -2  -1  20        3.76        7.86      2.20 o 
  -1  -1  20        4.43        4.54      1.28 o 
   0  -1  20        4.81        7.39      2.34 o 
   1  -1  20        1.19        1.34      1.35 o 
   2  -1  20        1.37       -1.81      2.32 o 
  -3   0  20        0.10        3.32      2.12 o 
  -2   0  20        1.78        0.46      1.85 o 
  -1   0  20        0.71        1.70      0.92 o 
   0   0  20        4.92        4.75      1.12 o 
   1   0  20       14.60       13.84      1.32 o 
   2   0  20        2.75        3.76      1.82 o 
  -3   1  20        0.86       -0.17      1.49 o 
  -2   1  20        1.70        1.09      1.84 o 
  -1   1  20        3.43        4.75      0.98 o 
   0   1  20       19.03       27.14      3.07 o 
   1   1  20       12.83        9.63      2.55 o 
  -3   2  20        0.04       -0.17      2.49 o 
  -2   2  20       18.35       20.52      2.35 o 
  -1   2  20        1.78        4.02      1.69 o 
   0   2  20        9.40       12.32      5.39 o 
   1   2  20        8.21       10.17      1.93 o 
  -2   3  20       16.94       19.89      2.74 o 
  -1   3  20        1.79        1.51      1.57 o 
  -1  -4  21        0.01        0.34      1.37 o 
   0  -4  21        2.96        5.29      1.31 o 
   1  -4  21        2.67        2.04      1.59 o 
  -1  -3  21        0.35        0.00      1.84 o 
   0  -3  21        1.35        1.78      1.66 o 
   1  -3  21        1.94        3.02      1.33 o 
   2  -3  21        0.00       -2.40      2.40 o 
  -2  -2  21        0.02       -1.04      1.27 o 
  -1  -2  21        0.26        1.67      1.73 o 
   0  -2  21        0.06        4.50      2.37 o 
   1  -2  21       49.02       55.74      3.15 o 
   2  -2  21       24.18       26.60      3.09 o 
  -2  -1  21        1.92        1.50      1.56 o 
  -1  -1  21        0.71        0.93      1.86 o 
   0  -1  21       37.92       39.86      2.60 o 
   1  -1  21        6.78        2.74      1.73 o 
  -2   0  21        0.04       -0.29      2.14 o 
  -1   0  21        5.50        2.34      1.40 o 
   0   0  21      108.81      134.34      7.17 o 
   1   0  21       17.21       20.60      3.21 o 
  -2   1  21       20.90       28.05      2.83 o 
  -1   1  21       41.33       47.19      3.01 o 
   0   1  21        0.55       -0.23      1.13 o 
  -1   2  21       29.91       38.84      2.33 o 
  -1  -2  22        0.07       -1.27      1.27 o 
   0  -2  22        1.86       -0.52      1.09 o 
  -1  -1  22       15.78       23.91      2.85 o 
   0  -1  22       30.49       36.76      2.40 o 
  -1   0  22       12.67       12.09      1.81 o 
                                                 
